# Supplementary material for: Requirement for YAP1 signaling in myxoid liposarcoma
Source: EMBO Mol Med. 2019 Mar 21;11(5):e9889. doi: 10.15252/emmm.201809889 (PMC6505681; doi:10.15252/emmm.201809889)
Supplement: Supplementary file 2 — Dataset EV1 [file EMMM-11-e9889-s002.xlsx]

## Sheet: RIGER results
Gene	shRNA IDs	Number of shRNAs	shRNA ranks	Normalized enrichment score (NES)	Gene rank based on NES	P value	Gene rank based on P value	Number of shRNAs in the top 500	Number of shRNAs in the top 1,000	Number of shRNAs in the top 5,000	Number of shRNAs in the top 10,000
YAP1	CLL-H-027343, CLL-H-027344, CLL-H-027345, CLL-H-027346, CLL-H-027347, CLL-H-027348	6	73, 75, 1179, 67, 122, 1499	2.5	1	-0.0001	2	4	4	6	6
TLN1	CLL-H-025628, CLL-H-025629, CLL-H-025630, CLL-H-025631, CLL-H-025632, CLL-H-025633	6	339, 447, 1305, 1003, 4992, 4481	2.16	2	0.0001	7	2	2	6	6
UBE2A	CLL-H-026451, CLL-H-026452, CLL-H-026453, CLL-H-026454, CLL-H-026455	5	4312, 11, 3118, 1696, 133	2.06	3	0	4	2	2	5	5
C22ORF28	CLL-H-003896, CLL-H-003897, CLL-H-003898, CLL-H-003899, CLL-H-003900	5	3224, 2643, 3324, 3048, 4475	2.04	4	0	3	0	0	5	5
RPN2	CLL-H-022758, CLL-H-022759, CLL-H-022760, CLL-H-022761, CLL-H-022762	5	397, 4509, 17, 3081, 3666	2.04	5	0	6	2	2	5	5
GABRA1	CLL-H-010718, CLL-H-010719, CLL-H-010720, CLL-H-010721, CLL-H-010722	5	194, 3032, 2003, 710, 4593	2.03	6	0	5	1	2	5	5
CLEC7A	CLL-H-006215, CLL-H-006216, CLL-H-006217, CLL-H-006218, CLL-H-006219	5	1783, 224, 2161, 4874, 775	2.01	7	0.0001	8	1	2	5	5
SLC1A2	CLL-H-023728, CLL-H-023729, CLL-H-023730, CLL-H-023731, CLL-H-023732	5	7396, 2331, 141, 100, 582	1.98	8	0.0004	9	2	3	4	5
GRM8	CLL-H-012147, CLL-H-012148, CLL-H-012149, CLL-H-012150, CLL-H-012151, CLL-H-012152	6	2737, 5175, 1320, 4675, 6972, 2893	1.97	9	0.0013	11	0	0	4	6
PTEN	CLL-H-021590, CLL-H-021591, CLL-H-021592, CLL-H-021593	4	1272, 3441, 143, 1216	1.96	10	-0.0001	1	1	1	4	4
CPSF2	CLL-H-006726, CLL-H-006727, CLL-H-006728, CLL-H-006729, CLL-H-006730	5	6122, 287, 5323, 3427, 5703	1.89	11	0.0013	12	1	1	2	5
BAX	CLL-H-003218, CLL-H-003219, CLL-H-003220, CLL-H-003221	4	2702, 2079, 972, 4385	1.88	12	0.0009	10	0	1	4	4
TNFRSF13B	CLL-H-025779, CLL-H-025780, CLL-H-025781, CLL-H-025782, CLL-H-025783, CLL-H-025784	6	7976, 1190, 6139, 2819, 4908, 5684	1.87	13	0.0024	16	0	0	3	6
PMP22	CLL-H-020335, CLL-H-020336, CLL-H-020337, CLL-H-020338, CLL-H-020339, CLL-H-020340	6	7984, 2149, 317, 6809, 7268, 5635	1.87	14	0.0024	17	1	1	2	6
CREBBP	CLL-H-006822, CLL-H-006823, CLL-H-006824, CLL-H-006825, CLL-H-006826	5	3066, 15667, 423, 472, 399	1.86	15	0.0017	13	3	3	4	4
ZBTB7A	CLL-H-027420, CLL-H-027421, CLL-H-027422, CLL-H-027423, CLL-H-027424	5	4094, 5058, 2679, 4955, 6557	1.85	16	0.0018	14	0	0	3	5
TCOF1	CLL-H-025277, CLL-H-025278, CLL-H-025279, CLL-H-025280, CLL-H-025281	5	334, 6650, 3007, 5542, 6479	1.85	17	0.0021	15	1	1	2	5
SRP54	CLL-H-024497, CLL-H-024498, CLL-H-024499, CLL-H-024500, CLL-H-024501, CLL-H-024502	6	20377, 2661, 12, 912, 19902, 127	1.82	18	0.0039	18	2	3	4	4
ADIPOQ	CLL-H-000903, CLL-H-000904, CLL-H-000905, CLL-H-000906, CLL-H-000907	5	1213, 3767, 2033, 4184, 7196	1.8	20	0.004	20	0	0	4	5
ATRX	CLL-H-002930, CLL-H-002931, CLL-H-002932, CLL-H-002933, CLL-H-002934, CLL-H-002935	6	4051, 2947, 707, 5694, 1379, 10694	1.8	19	0.0049	23	0	1	4	5
RAC3	CLL-H-021974, CLL-H-021975, CLL-H-021976, CLL-H-021977, CLL-H-021978	5	7216, 6426, 889, 838, 3788	1.79	21	0.004	19	0	2	3	5
BRCA1	CLL-H-003674, CLL-H-003675, CLL-H-003676, CLL-H-003677, CLL-H-003678	5	1273, 7423, 4910, 1075, 3165	1.78	25	0.0044	21	0	0	4	5
ARHGAP1	CLL-H-002265, CLL-H-002266, CLL-H-002267, CLL-H-002268, CLL-H-002269, CLL-H-002270	6	69, 1675, 271, 19410, 3157, 9193	1.78	22	0.0057	27	2	2	4	5
RASGRP1	CLL-H-022199, CLL-H-022200, CLL-H-022201, CLL-H-022202, CLL-H-022203, CLL-H-022204	6	4608, 8434, 653, 8102, 1473, 8914	1.78	23	0.006	29	0	1	3	6
PDE6B	CLL-H-019336, CLL-H-019337, CLL-H-019338, CLL-H-019339, CLL-H-019340, CLL-H-019341	6	23, 3704, 13934, 12222, 782, 2142	1.78	24	0.006	28	1	2	4	4
CHRM5	CLL-H-005849, CLL-H-005850, CLL-H-005851, CLL-H-005852, CLL-H-005853	5	51, 4810, 248, 3822, 10368	1.77	27	0.0048	22	2	2	4	4
PANK4	CLL-H-019060, CLL-H-019061, CLL-H-019062, CLL-H-019063, CLL-H-019064, CLL-H-019065	6	8641, 7829, 3397, 8992, 4421, 5544	1.77	26	0.0066	33	0	0	2	6
JAK3	CLL-H-014867, CLL-H-014868, CLL-H-014869, CLL-H-014870, CLL-H-014871	5	7608, 1138, 3570, 2692, 6385	1.76	28	0.0052	24	0	0	3	5
DICER1	CLL-H-008155, CLL-H-008156, CLL-H-008157, CLL-H-008158, CLL-H-008159, CLL-H-008160	6	9116, 7782, 7228, 6235, 5475, 2672	1.76	29	0.0072	36	0	0	1	6
PDE3A	CLL-H-019293, CLL-H-019294, CLL-H-019295, CLL-H-019296, CLL-H-019297	5	5637, 5226, 778, 7784, 1626	1.74	30	0.0057	26	0	1	2	5
RAC1	CLL-H-021963, CLL-H-021964, CLL-H-021965, CLL-H-021966, CLL-H-021967	5	9117, 1727, 234, 4676, 516	1.74	31	0.0057	25	1	2	4	5
TH	CLL-H-025495, CLL-H-025496, CLL-H-025497, CLL-H-025498, CLL-H-025499	5	7875, 7878, 7737, 477, 3605	1.73	32	0.0061	31	1	1	2	5
APRT	CLL-H-002149, CLL-H-002150, CLL-H-002151, CLL-H-002152, CLL-H-002153	5	321, 5413, 7775, 7880, 904	1.73	33	0.0061	30	1	2	2	5
UGT1A4	CLL-H-026644, CLL-H-026645, CLL-H-026646, CLL-H-026647, CLL-H-026648	5	1536, 3461, 2621, 15742, 2958	1.73	35	0.0061	32	0	0	4	4
KCNJ2	CLL-H-015008, CLL-H-015009, CLL-H-015010, CLL-H-015011, CLL-H-015012, CLL-H-015013	6	930, 1597, 9312, 2932, 5246, 9350	1.73	34	0.0084	40	0	1	3	6
HTR4	CLL-H-013516, CLL-H-013517, CLL-H-013518, CLL-H-013519, CLL-H-013520	5	1411, 20, 11113, 674, 21439	1.72	36	0.0067	34	1	2	3	3
CAPNS1	CLL-H-004359, CLL-H-004360, CLL-H-004361, CLL-H-004362, CLL-H-004363	5	18809, 16104, 813, 424, 179	1.72	37	0.0068	35	2	3	3	3
CD5	CLL-H-005072, CLL-H-005073, CLL-H-005074, CLL-H-005075, CLL-H-005076, CLL-H-005077	6	4755, 3938, 4465, 9643, 9425, 8735	1.71	38	0.0103	44	0	0	3	6
BPNT1	CLL-H-003659, CLL-H-003660, CLL-H-003661, CLL-H-003662, CLL-H-003663	5	1990, 1105, 7924, 6056, 8257	1.7	39	0.008	38	0	0	2	5
TRPM2	CLL-H-026204, CLL-H-026205, CLL-H-026206, CLL-H-026207, CLL-H-026208	5	2790, 7848, 7920, 8323, 8074	1.69	40	0.0082	39	0	0	1	5
ITGB5	CLL-H-014767, CLL-H-014768, CLL-H-014769, CLL-H-014770, CLL-H-014771	5	4455, 3276, 15, 2559, 19859	1.69	41	0.0087	41	1	1	4	4
SOCS1	CLL-H-024206, CLL-H-024207, CLL-H-024208, CLL-H-024209, CLL-H-024210, CLL-H-024211	6	21476, 944, 2017, 2442, 363, 16406	1.69	42	0.0121	49	1	2	4	4
NDST1	CLL-H-017693, CLL-H-017694, CLL-H-017695, CLL-H-017696	4	253, 6730, 4615, 1703	1.68	44	0.0076	37	1	1	3	4
UGT1A3	CLL-H-026639, CLL-H-026640, CLL-H-026641, CLL-H-026642, CLL-H-026643	5	19039, 87, 2981, 546, 4480	1.68	43	0.0091	42	1	2	4	4
ADCY3	CLL-H-000808, CLL-H-000809, CLL-H-000810, CLL-H-000811, CLL-H-000812	5	1669, 154, 1903, 11395, 10130	1.68	45	0.0098	43	1	1	3	3
CFHR1	CLL-H-005673, CLL-H-005674, CLL-H-005675, CLL-H-005676, CLL-H-005677	5	1469, 12538, 1002, 717, 9519	1.67	46	0.0104	45	0	1	3	4
BMP15	CLL-H-003566, CLL-H-003567, CLL-H-003568, CLL-H-003569, CLL-H-003570, CLL-H-003571	6	208, 255, 6175, 19807, 557, 18860	1.67	47	0.013	50	2	3	3	4
UTF1	CLL-H-026815, CLL-H-026816, CLL-H-026817, CLL-H-026818, CLL-H-026819	5	2864, 8719, 422, 1087, 5905	1.66	49	0.0108	46	1	1	3	5
RAPGEF1	CLL-H-022150, CLL-H-022151, CLL-H-022152, CLL-H-022153, CLL-H-022154	5	19838, 954, 165, 4325, 3863	1.66	50	0.0109	47	1	2	4	4
GPR77	CLL-H-011876, CLL-H-011877, CLL-H-011878, CLL-H-011879, CLL-H-011880, CLL-H-011881	6	6689, 10061, 2507, 5410, 6831, 7157	1.66	48	0.013	52	0	0	1	5
MANBA	CLL-H-016191, CLL-H-016192, CLL-H-016193, CLL-H-016194, CLL-H-016195	5	1457, 2207, 2457, 7945, 8766	1.65	51	0.0111	48	0	0	3	5
PHF1	CLL-H-019705, CLL-H-019706, CLL-H-019707, CLL-H-019708, CLL-H-019709, CLL-H-019710	6	1230, 3390, 3237, 1471, 15084, 10716	1.65	52	0.0138	55	0	0	4	4
CDX4	CLL-H-005538, CLL-H-005539, CLL-H-005540, CLL-H-005541, CLL-H-005542, CLL-H-005543	6	8585, 7580, 10211, 1682, 1278, 4478	1.65	53	0.0143	56	0	0	3	5
DUSP9	CLL-H-008632, CLL-H-008633, CLL-H-008634, CLL-H-008635, CLL-H-008636, CLL-H-008637	6	527, 2495, 532, 9932, 3716, 18529	1.65	54	0.0147	57	0	2	4	5
FCER2	CLL-H-009910, CLL-H-009911, CLL-H-009912, CLL-H-009913, CLL-H-009914	5	20124, 3832, 1510, 1464, 3243	1.64	56	0.013	51	0	0	4	4
CXCL10	CLL-H-007265, CLL-H-007266, CLL-H-007267, CLL-H-007268, CLL-H-007269	5	13575, 1373, 523, 12493, 1555	1.64	57	0.0132	53	0	1	3	3
CYP2B6	CLL-H-007459, CLL-H-007460, CLL-H-007461, CLL-H-007462, CLL-H-007463, CLL-H-007464	6	503, 20117, 6300, 4716, 1313, 947	1.64	55	0.0153	58	0	2	4	5
BMPR1A	CLL-H-003615, CLL-H-003616, CLL-H-003617, CLL-H-003618, CLL-H-003619	5	1372, 6748, 6657, 4332, 8997	1.63	58	0.0134	54	0	0	2	5
WEE1	CLL-H-027090, CLL-H-027091, CLL-H-027092, CLL-H-027093, CLL-H-027094, CLL-H-027095	6	699, 10696, 1611, 20327, 612, 3579	1.63	59	0.0159	61	0	2	4	4
ST6GALNAC4	CLL-H-024632, CLL-H-024633, CLL-H-024634, CLL-H-024635, CLL-H-024636	5	3907, 5802, 9182, 8436, 4317	1.62	61	0.0157	59	0	0	2	5
GUCA1A	CLL-H-012369, CLL-H-012370, CLL-H-012371, CLL-H-012372, CLL-H-012373	5	2220, 9198, 3301, 7372, 7120	1.62	62	0.0159	60	0	0	2	5
KCNMA1	CLL-H-015050, CLL-H-015051, CLL-H-015052, CLL-H-015053, CLL-H-015054, CLL-H-015055	6	6618, 6102, 14076, 5934, 3707, 1317	1.62	60	0.0174	65	0	0	2	5
Sep	CLL-H-015789, CLL-H-015790, CLL-H-015791, CLL-H-015792, CLL-H-015793	5	5864, 115, 14844, 7134, 28	1.61	63	0.016	62	2	2	2	4
ACTG2	CLL-H-000653, CLL-H-000654, CLL-H-000655, CLL-H-000656, CLL-H-000657	5	5990, 9019, 9274, 4785, 1678	1.61	64	0.017	63	0	0	2	5
RBP4	CLL-H-022277, CLL-H-022278, CLL-H-022279, CLL-H-022280, CLL-H-022281	5	9301, 3656, 6651, 449, 1135	1.61	66	0.0173	64	1	1	3	5
C8A	CLL-H-003965, CLL-H-003966, CLL-H-003967, CLL-H-003968, CLL-H-003969, CLL-H-003970	6	6629, 17646, 5027, 1593, 2801, 1211	1.61	65	0.0192	72	0	0	3	5
A4GNT	CLL-H-000038, CLL-H-000039, CLL-H-000040, CLL-H-000041, CLL-H-000042, CLL-H-000043	6	5783, 9090, 10081, 10667, 9741, 853	1.61	67	0.0196	73	0	1	1	4
PTH2R	CLL-H-021672, CLL-H-021673, CLL-H-021674, CLL-H-021675, CLL-H-021676	5	8959, 4840, 656, 4898, 9324	1.6	68	0.0177	66	0	1	3	5
RTKN	CLL-H-022864, CLL-H-022865, CLL-H-022866, CLL-H-022867, CLL-H-022868	5	4517, 7864, 4551, 9360, 307	1.6	69	0.0182	67	1	1	3	5
FGA	CLL-H-009991, CLL-H-009992, CLL-H-009993, CLL-H-009994, CLL-H-009995	5	7764, 9362, 7188, 2039, 5733	1.6	70	0.0183	68	0	0	1	5
RPN1	CLL-H-022753, CLL-H-022754, CLL-H-022755, CLL-H-022756, CLL-H-022757	5	7596, 2000, 8048, 9367, 5030	1.6	71	0.0183	69	0	0	1	5
BMPR2	CLL-H-003626, CLL-H-003627, CLL-H-003628, CLL-H-003629, CLL-H-003630	5	2428, 9522, 5245, 3947, 3744	1.6	72	0.0185	70	0	0	3	5
CD59	CLL-H-005099, CLL-H-005100, CLL-H-005101, CLL-H-005102, CLL-H-005103	5	10241, 29, 487, 20876, 2720	1.6	73	0.0185	71	2	2	3	3
ATP6V1G1	CLL-H-002892, CLL-H-002893, CLL-H-002894, CLL-H-002895, CLL-H-002896	5	4077, 3708, 1191, 20661, 3314	1.58	74	0.0207	76	0	0	4	4
LTBP1	CLL-H-015990, CLL-H-015991, CLL-H-015992, CLL-H-015993, CLL-H-015994	5	23397, 1697, 158, 10949, 336	1.58	76	0.0207	75	2	2	3	3
SEMA3A	CLL-H-023222, CLL-H-023223, CLL-H-023224, CLL-H-023225, CLL-H-023226	5	3507, 11465, 9268, 18, 2991	1.58	77	0.0209	77	1	1	3	4
GP1BA	CLL-H-011732, CLL-H-011733, CLL-H-011734, CLL-H-011735, CLL-H-011736	5	955, 21283, 1247, 12814, 627	1.58	80	0.0216	78	0	2	3	3
LFNG	CLL-H-015553, CLL-H-015554, CLL-H-015555, CLL-H-015556, CLL-H-015557	5	5052, 5244, 4543, 4272, 10890	1.58	81	0.0217	79	0	0	2	4
ST8SIA1	CLL-H-024648, CLL-H-024649, CLL-H-024650, CLL-H-024651, CLL-H-024652, CLL-H-024653	6	763, 4918, 929, 6197, 119, 24090	1.58	75	0.0234	81	1	3	4	5
AK1	CLL-H-001188, CLL-H-001189, CLL-H-001190, CLL-H-001191, CLL-H-001192, CLL-H-001193	6	276, 13707, 21560, 240, 10460, 1518	1.58	78	0.0238	84	2	2	3	3
ARSA	CLL-H-002412, CLL-H-002413, CLL-H-002414, CLL-H-002415, CLL-H-002416, CLL-H-002417	6	19118, 4337, 2541, 7, 2311, 21772	1.58	79	0.0238	83	1	1	4	4
STH	CLL-H-024723, CLL-H-024724, CLL-H-024726, CLL-H-024727	4	8044, 5060, 2308, 4221	1.57	82	0.0202	74	0	0	2	4
TFDP1	CLL-H-025378, CLL-H-025379, CLL-H-025380, CLL-H-025381, CLL-H-025382	5	8952, 9685, 3878, 2243, 1236	1.57	83	0.0229	80	0	0	3	5
KTN1	CLL-H-015365, CLL-H-015366, CLL-H-015367, CLL-H-015368, CLL-H-015369	5	6335, 8101, 9736, 9065, 7691	1.57	85	0.0236	82	0	0	0	5
IL8RB	CLL-H-014364, CLL-H-014365, CLL-H-014366, CLL-H-014367, CLL-H-014368, CLL-H-014369	6	2205, 665, 2408, 17752, 15346, 3627	1.57	84	0.0249	90	0	1	4	4
C6	CLL-H-003943, CLL-H-003944, CLL-H-003945, CLL-H-003946, CLL-H-003947, CLL-H-003948	6	2107, 10255, 8625, 11065, 7496, 1591	1.57	86	0.025	91	0	0	2	4
PANK3	CLL-H-019054, CLL-H-019055, CLL-H-019056, CLL-H-019057, CLL-H-019058, CLL-H-019059	6	3500, 11066, 7013, 7065, 5490, 9627	1.57	87	0.025	92	0	0	1	5
NUDT1	CLL-H-018620, CLL-H-018621, CLL-H-018622, CLL-H-018623, CLL-H-018624	5	7095, 12926, 2483, 1293, 235	1.56	88	0.024	85	1	1	3	4
CRADD	CLL-H-006779, CLL-H-006780, CLL-H-006781, CLL-H-006782, CLL-H-006783	5	1398, 17753, 5781, 1680, 362	1.56	89	0.0248	88	1	1	3	4
CD1A	CLL-H-004879, CLL-H-004880, CLL-H-004881, CLL-H-004882, CLL-H-004883	5	1365, 1312, 2020, 18160, 5192	1.56	90	0.0248	89	0	0	3	4
CDKN2D	CLL-H-005483, CLL-H-005484, CLL-H-005485, CLL-H-005486, CLL-H-005487	5	288, 17345, 1197, 5432, 5511	1.56	91	0.0248	87	1	1	2	4
SDS	CLL-H-023178, CLL-H-023179, CLL-H-023180, CLL-H-023181, CLL-H-023182	5	1661, 10914, 748, 4240, 6130	1.56	92	0.0248	86	0	1	3	4
SCLY	CLL-H-023039, CLL-H-023040, CLL-H-023041, CLL-H-023042, CLL-H-023043	5	14923, 2430, 5106, 3174, 4973	1.56	94	0.0251	93	0	0	3	4
AGTR2	CLL-H-001126, CLL-H-001127, CLL-H-001128, CLL-H-001129, CLL-H-001130	5	4799, 729, 1549, 2727, 20609	1.56	95	0.0254	94	0	1	4	4
SERPINB5	CLL-H-023290, CLL-H-023291, CLL-H-023292, CLL-H-023293, CLL-H-023294	5	406, 19192, 2684, 164, 11042	1.56	97	0.026	95	2	2	3	3
CD226	CLL-H-004932, CLL-H-004933, CLL-H-004934, CLL-H-004935, CLL-H-004936, CLL-H-004937	6	5015, 4156, 7510, 1094, 11152, 9914	1.56	93	0.0266	97	0	0	2	5
E2F3	CLL-H-008686, CLL-H-008687, CLL-H-008688, CLL-H-008689, CLL-H-008690, CLL-H-008691	6	5314, 475, 12602, 12140, 170, 3855	1.56	96	0.0266	96	2	2	3	4
DDX52	CLL-H-007927, CLL-H-007928, CLL-H-007929, CLL-H-007930, CLL-H-007931	5	15377, 1936, 932, 15107, 745	1.55	99	0.0266	98	0	2	3	3
B4GALT4	CLL-H-003124, CLL-H-003125, CLL-H-003126, CLL-H-003127, CLL-H-003128	5	9908, 145, 9489, 4939, 8108	1.55	100	0.0266	99	1	1	2	5
IL5	CLL-H-014316, CLL-H-014317, CLL-H-014318, CLL-H-014319, CLL-H-014320, CLL-H-014321	6	4359, 11197, 6513, 7602, 4109, 4274	1.55	98	0.0271	101	0	0	3	5
THBD	CLL-H-025500, CLL-H-025501, CLL-H-025502, CLL-H-025503, CLL-H-025504	5	3110, 1895, 9940, 1210, 8443	1.55	101	0.0271	100	0	0	3	5
ACTN1	CLL-H-000658, CLL-H-000659, CLL-H-000660, CLL-H-000661, CLL-H-000662, CLL-H-000663	6	11275, 7936, 4241, 1647, 7573, 868	1.55	102	0.028	103	0	1	3	5
UCP1	CLL-H-026595, CLL-H-026596, CLL-H-026597, CLL-H-026598, CLL-H-026599, CLL-H-026600	6	3547, 3647, 3931, 9845, 8415, 11257	1.55	103	0.028	102	0	0	3	5
STUB1	CLL-H-024770, CLL-H-024771, CLL-H-024772, CLL-H-024773, CLL-H-024774	5	3431, 7266, 4647, 6498, 9998	1.54	104	0.0283	104	0	0	2	5
ENPEP	CLL-H-009227, CLL-H-009228, CLL-H-009229, CLL-H-009230, CLL-H-009231	5	1462, 17094, 15655, 1672, 667	1.54	105	0.0284	105	0	1	3	3
CA6	CLL-H-004050, CLL-H-004051, CLL-H-004052, CLL-H-004053, CLL-H-004054	5	16890, 58, 6316, 754, 5974	1.54	106	0.0293	106	1	2	2	4
CHN1	CLL-H-005803, CLL-H-005804, CLL-H-005805, CLL-H-005806, CLL-H-005807	5	17951, 2826, 3146, 2560, 4997	1.54	107	0.0294	107	0	0	4	4
UBE2B	CLL-H-026456, CLL-H-026457, CLL-H-026458, CLL-H-026459, CLL-H-026460	5	26225, 443, 1009, 995, 2774	1.54	108	0.0296	108	1	2	4	4
GEN1	CLL-H-011265, CLL-H-011266, CLL-H-011267, CLL-H-011268, CLL-H-011269	5	7656, 791, 10120, 148, 9278	1.53	110	0.03	111	1	2	2	4
DDIT3	CLL-H-007847, CLL-H-007848, CLL-H-007849, CLL-H-007850, CLL-H-007851	5	8710, 1538, 3960, 10126, 368	1.53	112	0.03	109	1	1	3	4
ATN1	CLL-H-002629, CLL-H-002630, CLL-H-002631, CLL-H-002632, CLL-H-002633	5	10127, 5877, 9055, 9833, 5593	1.53	113	0.03	110	0	0	0	4
XRCC5	CLL-H-027322, CLL-H-027323, CLL-H-027324, CLL-H-027325, CLL-H-027326, CLL-H-027327	6	30, 7213, 13680, 1477, 409, 25462	1.53	109	0.0311	112	2	2	3	4
FOS	CLL-H-010300, CLL-H-010301, CLL-H-010302, CLL-H-010303, CLL-H-010304, CLL-H-010305	6	5876, 1709, 22519, 5579, 4376, 5700	1.53	111	0.0312	114	0	0	2	5
FHIT	CLL-H-010131, CLL-H-010132, CLL-H-010133, CLL-H-010134, CLL-H-010135, CLL-H-010136	6	5920, 15641, 15487, 1850, 110, 1131	1.53	114	0.0317	117	1	1	3	4
GALNT14	CLL-H-010884, CLL-H-010885, CLL-H-010886, CLL-H-010887, CLL-H-010888	5	10205, 395, 8166, 9414, 2599	1.52	115	0.0311	113	1	1	2	4
BMI1	CLL-H-003549, CLL-H-003550, CLL-H-003551, CLL-H-003552, CLL-H-003553	5	335, 4368, 13684, 2520, 6260	1.52	116	0.0316	116	1	1	3	4
TCF15	CLL-H-025234, CLL-H-025235, CLL-H-025236, CLL-H-025237, CLL-H-025238	5	10253, 9910, 3059, 5224, 1632	1.52	117	0.0319	118	0	0	2	4
HTR1A	CLL-H-013447, CLL-H-013448, CLL-H-013449, CLL-H-013450, CLL-H-013451	5	1491, 10256, 2759, 1423, 8005	1.52	118	0.032	119	0	0	3	4
LRIG1	CLL-H-015872, CLL-H-015873, CLL-H-015874, CLL-H-015875, CLL-H-015876	5	1445, 15914, 2063, 1380, 8769	1.52	119	0.032	120	0	0	3	4
IFNA2	CLL-H-013800, CLL-H-013801, CLL-H-013802, CLL-H-013803, CLL-H-013804, CLL-H-013805	6	3485, 1764, 6362, 23858, 20540, 1	1.52	120	0.034	123	1	1	3	4
PSCD1	CLL-H-021327, CLL-H-021328, CLL-H-021329, CLL-H-021330, CLL-H-021331, CLL-H-021332	6	1655, 12355, 4589, 6305, 209, 8383	1.52	121	0.034	122	1	1	3	5
MMP2	CLL-H-016997, CLL-H-016998, CLL-H-016999, CLL-H-017000, CLL-H-017001	5	2545, 2429, 8182, 4959, 10325	1.51	123	0.0335	121	0	0	3	4
MLL	CLL-H-016948, CLL-H-016949, CLL-H-016950, CLL-H-016951, CLL-H-016952	5	959, 21488, 977, 11868, 1748	1.51	124	0.0349	124	0	2	3	3
MAFF	CLL-H-016099, CLL-H-016100, CLL-H-016101, CLL-H-016102, CLL-H-016103, CLL-H-016104	6	358, 11501, 15510, 3876, 21, 8208	1.51	122	0.0352	125	2	2	3	4
WIF1	CLL-H-027102, CLL-H-027103, CLL-H-027104, CLL-H-027105, CLL-H-027106, CLL-H-027107	6	5754, 3925, 19135, 7610, 3015, 175	1.51	125	0.037	127	1	1	3	5
CCL2	CLL-H-004652, CLL-H-004654, CLL-H-004655, CLL-H-004656	4	908, 9714, 8255, 120	1.5	126	0.0313	115	1	2	2	4
SLC12A6	CLL-H-023686, CLL-H-023687, CLL-H-023688, CLL-H-023689, CLL-H-023690	5	830, 2636, 10453, 8723, 9249	1.5	127	0.0357	126	0	1	2	4
SLC15A1	CLL-H-023697, CLL-H-023698, CLL-H-023699, CLL-H-023700, CLL-H-023701	5	22472, 1498, 1526, 896, 9231	1.5	129	0.0372	128	0	1	3	4
PPFIA4	CLL-H-020771, CLL-H-020772, CLL-H-020773, CLL-H-020774, CLL-H-020775	5	7755, 1964, 9657, 10505, 7323	1.5	130	0.0372	129	0	0	1	4
IL9	CLL-H-014370, CLL-H-014371, CLL-H-014372, CLL-H-014373, CLL-H-014374, CLL-H-014375	6	1322, 9660, 3724, 11735, 6524, 5399	1.5	128	0.0375	130	0	0	2	5
CYP3A7	CLL-H-007548, CLL-H-007549, CLL-H-007550, CLL-H-007551, CLL-H-007552, CLL-H-007553	6	3551, 14896, 2532, 4183, 11626, 4043	1.5	131	0.0384	133	0	0	4	4
MYL9	CLL-H-017447, CLL-H-017448, CLL-H-017449, CLL-H-017450, CLL-H-017451, CLL-H-017452	6	131, 3341, 1809, 19066, 25009, 939	1.5	132	0.0385	134	1	2	4	4
DCLRE1A	CLL-H-007772, CLL-H-007773, CLL-H-007774, CLL-H-007775, CLL-H-007776	5	5159, 567, 15850, 5032, 5954	1.49	133	0.0379	131	0	1	1	4
DDOST	CLL-H-007862, CLL-H-007863, CLL-H-007864, CLL-H-007865, CLL-H-007866	5	1884, 6180, 3743, 4427, 12840	1.49	134	0.0381	132	0	0	3	4
CFL2	CLL-H-005708, CLL-H-005709, CLL-H-005710, CLL-H-005711, CLL-H-005712	5	10633, 8537, 4212, 2292, 2054	1.49	137	0.0389	135	0	0	3	4
RALGDS	CLL-H-022097, CLL-H-022098, CLL-H-022099, CLL-H-022100, CLL-H-022101	5	10638, 2556, 7446, 9886, 1055	1.49	138	0.0389	136	0	0	2	4
PDK1	CLL-H-019434, CLL-H-019435, CLL-H-019436, CLL-H-019437, CLL-H-019438	5	21328, 3335, 4342, 4901, 1205	1.49	139	0.0391	137	0	0	4	4
FZD8	CLL-H-010632, CLL-H-010633, CLL-H-010634, CLL-H-010635, CLL-H-010636, CLL-H-010637	6	296, 3560, 9297, 4671, 722, 21768	1.49	135	0.0404	139	1	2	4	5
PTK6	CLL-H-021689, CLL-H-021690, CLL-H-021691, CLL-H-021692, CLL-H-021693, CLL-H-021694	6	19693, 1740, 2830, 3047, 501, 23691	1.49	136	0.0405	140	0	1	4	4
GALNT13	CLL-H-010879, CLL-H-010880, CLL-H-010881, CLL-H-010882, CLL-H-010883	5	2312, 3720, 20220, 4482, 4990	1.48	141	0.0403	138	0	0	4	4
CTNNA2	CLL-H-007117, CLL-H-007118, CLL-H-007119, CLL-H-007120, CLL-H-007121	5	13175, 2488, 2516, 11133, 1699	1.48	143	0.041	142	0	0	3	3
C1QL2	CLL-H-003859, CLL-H-003860, CLL-H-003861, CLL-H-003862, CLL-H-003863	5	464, 18874, 1413, 2031, 17909	1.48	144	0.041	141	1	1	3	3
GDF2	CLL-H-011220, CLL-H-011221, CLL-H-011222, CLL-H-011223, CLL-H-011224, CLL-H-011225	6	828, 1770, 11584, 9405, 1771, 15420	1.48	140	0.0415	144	0	1	3	4
CD28	CLL-H-004969, CLL-H-004970, CLL-H-004971, CLL-H-004972, CLL-H-004973, CLL-H-004974	6	897, 21606, 250, 6738, 13752, 1676	1.48	142	0.0433	150	1	2	3	4
DLD	CLL-H-008223, CLL-H-008224, CLL-H-008225, CLL-H-008226, CLL-H-008227	5	8039, 1833, 10797, 6469, 9257	1.47	145	0.0419	145	0	0	1	4
LCN2	CLL-H-015469, CLL-H-015470, CLL-H-015471, CLL-H-015472, CLL-H-015473	5	2768, 6870, 11032, 1955, 2482	1.47	150	0.043	148	0	0	3	4
SST	CLL-H-024549, CLL-H-024550, CLL-H-024551, CLL-H-024552, CLL-H-024553	5	10337, 2305, 3259, 10827, 3658	1.47	151	0.043	146	0	0	3	3
SIRPA	CLL-H-023567, CLL-H-023568, CLL-H-023569, CLL-H-023570, CLL-H-023571	5	6989, 5038, 14878, 6526, 60	1.47	152	0.043	147	1	1	1	4
MAP3K14	CLL-H-016299, CLL-H-016300, CLL-H-016301, CLL-H-016302, CLL-H-016303	5	5940, 3, 15703, 21217, 1314	1.47	155	0.0431	149	1	1	2	3
GAS2	CLL-H-011029, CLL-H-011030, CLL-H-011031, CLL-H-011032, CLL-H-011033, CLL-H-011034	6	4276, 5628, 11828, 5191, 5141, 12043	1.47	146	0.0441	151	0	0	1	4
HLA-DPB1	CLL-H-012874, CLL-H-012875, CLL-H-012876, CLL-H-012877, CLL-H-012878, CLL-H-012879	6	12047, 10322, 11819, 6177, 2125, 140	1.47	147	0.0441	152	1	1	2	3
UNG	CLL-H-026757, CLL-H-026758, CLL-H-026759, CLL-H-026760, CLL-H-026761, CLL-H-026762	6	12502, 1397, 1971, 4764, 1835, 17353	1.47	148	0.0446	153	0	0	4	4
LMO1	CLL-H-015700, CLL-H-015701, CLL-H-015702, CLL-H-015703, CLL-H-015704, CLL-H-015705	6	1972, 18528, 1885, 17847, 11158, 128	1.47	149	0.0448	154	1	1	3	3
BST1	CLL-H-003706, CLL-H-003707, CLL-H-003708, CLL-H-003709, CLL-H-003710, CLL-H-003711	6	7873, 12079, 11888, 66, 6030, 9204	1.47	153	0.0451	156	1	1	1	4
ACADM	CLL-H-000367, CLL-H-000368, CLL-H-000369, CLL-H-000370, CLL-H-000371, CLL-H-000372	6	8651, 3009, 9158, 12092, 390, 1918	1.47	154	0.0452	159	1	1	3	5
TRPV1	CLL-H-026221, CLL-H-026223, CLL-H-026224, CLL-H-026225	4	4658, 2123, 9481, 9343	1.46	161	0.0411	143	0	0	2	4
GJA1	CLL-H-011383, CLL-H-011384, CLL-H-011385, CLL-H-011386, CLL-H-011387	5	1585, 2552, 12025, 20407, 364	1.46	157	0.0449	155	1	1	3	3
UBE2D1	CLL-H-026466, CLL-H-026467, CLL-H-026468, CLL-H-026469, CLL-H-026470	5	14517, 264, 2644, 18968, 1856	1.46	158	0.0451	157	1	1	3	3
CSNK1E	CLL-H-006996, CLL-H-006997, CLL-H-006998, CLL-H-006999, CLL-H-007000	5	10943, 2313, 7295, 10387, 7293	1.46	159	0.0451	158	0	0	1	3
CES4	CLL-H-005634, CLL-H-005635, CLL-H-005636, CLL-H-005637, CLL-H-005638, CLL-H-005639	6	1769, 2764, 13178, 8707, 5181, 1554	1.46	156	0.046	161	0	0	3	5
ENTPD5	CLL-H-009274, CLL-H-009275, CLL-H-009276, CLL-H-009277, CLL-H-009278, CLL-H-009279	6	11934, 5424, 7273, 12183, 6749, 243	1.46	160	0.0471	165	1	1	1	4
SVIL	CLL-H-024981, CLL-H-024982, CLL-H-024983, CLL-H-024984, CLL-H-024985	5	9457, 47, 8285, 2913, 10981	1.45	162	0.0456	160	1	1	2	4
PPARG	CLL-H-020740, CLL-H-020741, CLL-H-020742, CLL-H-020743, CLL-H-020744	5	10990, 795, 4205, 1432, 8698	1.45	163	0.046	162	0	1	3	4
CXCL12	CLL-H-007276, CLL-H-007277, CLL-H-007278, CLL-H-007279, CLL-H-007280	5	13058, 2812, 12488, 1606, 1718	1.45	165	0.0469	163	0	0	3	3
PMCH	CLL-H-020319, CLL-H-020320, CLL-H-020321, CLL-H-020322, CLL-H-020323	5	4597, 1229, 11030, 3534, 9415	1.45	166	0.047	164	0	0	3	4
LTB4R2	CLL-H-015985, CLL-H-015986, CLL-H-015987, CLL-H-015988, CLL-H-015989	5	7138, 6018, 6040, 1085, 11074	1.45	167	0.0485	166	0	0	1	4
ICOS	CLL-H-013619, CLL-H-013620, CLL-H-013621, CLL-H-013622, CLL-H-013623, CLL-H-013624	6	2779, 22453, 4059, 1307, 10955, 2303	1.45	164	0.0488	167	0	0	4	4
FAT	CLL-H-009844, CLL-H-009845, CLL-H-009846, CLL-H-009847, CLL-H-009848	5	2010, 11514, 6808, 3536, 5421	1.44	168	0.0489	168	0	0	2	4
ATF3	CLL-H-002519, CLL-H-002520, CLL-H-002521, CLL-H-002522, CLL-H-002523	5	8783, 11101, 6642, 4969, 2663	1.44	169	0.0493	170	0	0	2	4
SLC30A8	CLL-H-023860, CLL-H-023861, CLL-H-023862, CLL-H-023863, CLL-H-023864	5	4932, 4627, 261, 6978, 14117	1.44	171	0.0497	171	1	1	3	4
PMS2L3	CLL-H-020351, CLL-H-020352, CLL-H-020353, CLL-H-020354, CLL-H-020355	5	2816, 1826, 2843, 12736, 10674	1.44	172	0.0502	172	0	0	3	3
PRKAG2	CLL-H-021062, CLL-H-021063, CLL-H-021064, CLL-H-021065, CLL-H-021066	5	11687, 4979, 2013, 4508, 6805	1.44	175	0.0506	173	0	0	3	4
HTR1B	CLL-H-013452, CLL-H-013453, CLL-H-013454, CLL-H-013455, CLL-H-013456, CLL-H-013457	6	12337, 6993, 9150, 12157, 3965, 4197	1.44	170	0.051	174	0	0	2	4
GCKR	CLL-H-011165, CLL-H-011166, CLL-H-011167, CLL-H-011168, CLL-H-011169, CLL-H-011170	6	404, 246, 8010, 8854, 15600, 8775	1.44	173	0.0514	175	2	2	2	5
NOD2	CLL-H-018175, CLL-H-018176, CLL-H-018177, CLL-H-018178, CLL-H-018179, CLL-H-018180	6	5454, 6161, 4147, 24932, 3105, 633	1.44	174	0.0521	176	0	1	3	5
BMP1	CLL-H-003554, CLL-H-003555, CLL-H-003556, CLL-H-003557, CLL-H-003558, CLL-H-003559	6	19136, 258, 9847, 695, 18632, 2251	1.44	176	0.0526	178	1	2	3	4
HNMT	CLL-H-013014, CLL-H-013015, CLL-H-013016, CLL-H-013017, CLL-H-013018	5	598, 5501, 11238, 5755, 9694	1.43	178	0.0525	177	0	1	1	4
DBP	CLL-H-007745, CLL-H-007746, CLL-H-007747, CLL-H-007748, CLL-H-007749, CLL-H-007750	6	13995, 19257, 4417, 2980, 1921, 2177	1.43	177	0.0532	179	0	0	4	4
BCAT1	CLL-H-003266, CLL-H-003267, CLL-H-003268, CLL-H-003269, CLL-H-003270	5	20184, 2705, 11134, 1034, 1004	1.43	181	0.0533	180	0	0	3	3
TNFSF13B	CLL-H-025855, CLL-H-025856, CLL-H-025857, CLL-H-025858, CLL-H-025859, CLL-H-025860	6	15913, 7363, 843, 7149, 8271, 3819	1.43	179	0.0538	181	0	1	2	5
RAD54B	CLL-H-022048, CLL-H-022049, CLL-H-022050, CLL-H-022051, CLL-H-022052, CLL-H-022053	6	9170, 22468, 3904, 92, 1599, 5205	1.43	180	0.0539	182	1	1	3	5
CNGA3	CLL-H-006316, CLL-H-006317, CLL-H-006319, CLL-H-006320	4	9900, 7390, 1026, 2995	1.42	185	0.0493	169	0	0	2	4
FPGS	CLL-H-010405, CLL-H-010406, CLL-H-010407, CLL-H-010408, CLL-H-010409	5	10799, 11326, 8270, 7932, 4741	1.42	183	0.0543	184	0	0	1	3
LAT	CLL-H-015425, CLL-H-015426, CLL-H-015427, CLL-H-015428, CLL-H-015429	5	13271, 803, 2700, 19964, 1025	1.42	184	0.0543	183	0	1	3	3
CSNK1G1	CLL-H-007001, CLL-H-007002, CLL-H-007003, CLL-H-007004, CLL-H-007005	5	1301, 12504, 4411, 7123, 2972	1.42	186	0.0548	186	0	0	3	4
POLE4	CLL-H-020451, CLL-H-020452, CLL-H-020453, CLL-H-020454, CLL-H-020455	5	2596, 938, 7173, 15711, 2745	1.42	187	0.0548	185	0	1	3	4
PENK	CLL-H-019525, CLL-H-019526, CLL-H-019527, CLL-H-019528, CLL-H-019529	5	11370, 3292, 5630, 4576, 7609	1.42	188	0.0551	187	0	0	2	4
PIK3C3	CLL-H-019912, CLL-H-019913, CLL-H-019914, CLL-H-019915, CLL-H-019916	5	3550, 11373, 2927, 8104, 9320	1.42	190	0.0554	188	0	0	2	4
LRRTM3	CLL-H-015940, CLL-H-015941, CLL-H-015942, CLL-H-015943, CLL-H-015944	5	2674, 2093, 7058, 11771, 6575	1.42	191	0.0555	189	0	0	2	4
ABLIM3	CLL-H-000314, CLL-H-000315, CLL-H-000316, CLL-H-000317, CLL-H-000318	5	878, 7251, 12691, 2109, 5995	1.42	192	0.0561	190	0	1	2	4
MAML3	CLL-H-016160, CLL-H-016161, CLL-H-016162, CLL-H-016163, CLL-H-016164	5	5614, 13816, 6636, 2557, 4142	1.42	193	0.0561	191	0	0	2	4
ACVR1C	CLL-H-000702, CLL-H-000703, CLL-H-000704, CLL-H-000705, CLL-H-000706, CLL-H-000707	6	10183, 12515, 1219, 4340, 4316, 9441	1.42	182	0.0563	192	0	0	3	4
TDGF1	CLL-H-025292, CLL-H-025293, CLL-H-025294, CLL-H-025295, CLL-H-025296, CLL-H-025297	6	10668, 65, 12571, 5549, 1054, 11587	1.42	189	0.0578	194	1	1	2	3
RELA	CLL-H-022401, CLL-H-022402, CLL-H-022403, CLL-H-022404, CLL-H-022405	5	15297, 2234, 2880, 6648, 4693	1.41	195	0.0569	193	0	0	3	4
HPGD	CLL-H-013125, CLL-H-013126, CLL-H-013127, CLL-H-013128, CLL-H-013129	5	11212, 11477, 9267, 10585, 10782	1.41	198	0.0584	195	0	0	0	1
GANAB	CLL-H-010965, CLL-H-010966, CLL-H-010967, CLL-H-010968, CLL-H-010969	5	8554, 9701, 4760, 11401, 11494	1.41	201	0.0589	196	0	0	1	3
ABCG2	CLL-H-000273, CLL-H-000274, CLL-H-000275, CLL-H-000276, CLL-H-000277	5	10429, 6605, 273, 11510, 1787	1.41	203	0.0592	197	1	1	2	3
KCNQ1	CLL-H-015091, CLL-H-015092, CLL-H-015093, CLL-H-015094, CLL-H-015095, CLL-H-015096	6	11852, 12621, 2062, 3026, 11976, 1249	1.41	194	0.0601	202	0	0	3	3
RDH12	CLL-H-022335, CLL-H-022336, CLL-H-022337, CLL-H-022338, CLL-H-022339, CLL-H-022340	6	2522, 102, 16653, 14845, 16123, 2542	1.41	196	0.0612	206	1	1	3	3
SH3BGRL	CLL-H-023426, CLL-H-023427, CLL-H-023428, CLL-H-023429, CLL-H-023430, CLL-H-023431	6	3813, 3689, 16700, 4345, 4230, 14121	1.41	197	0.0615	208	0	0	4	4
FAM59A	CLL-H-009755, CLL-H-009756, CLL-H-009757, CLL-H-009758, CLL-H-009759, CLL-H-009760	6	3679, 2931, 5856, 14333, 11325, 415	1.41	199	0.0617	210	1	1	3	4
B3GNT7	CLL-H-003096, CLL-H-003097, CLL-H-003098, CLL-H-003099, CLL-H-003100, CLL-H-003101	6	17906, 3781, 4880, 12418, 3535, 1251	1.41	200	0.0619	211	0	0	4	4
TOP2A	CLL-H-025958, CLL-H-025959, CLL-H-025960, CLL-H-025961, CLL-H-025962, CLL-H-025963	6	1823, 552, 405, 23964, 5714, 11186	1.41	202	0.0623	212	1	2	3	4
BCL10	CLL-H-003298, CLL-H-003299, CLL-H-003300, CLL-H-003301, CLL-H-003302	5	11538, 2434, 6214, 1465, 7741	1.4	205	0.0598	198	0	0	2	4
MERTK	CLL-H-016778, CLL-H-016779, CLL-H-016780, CLL-H-016781, CLL-H-016782	5	2, 15854, 22311, 14185, 16114	1.4	206	0.0598	199	1	1	1	1
E2F5	CLL-H-008697, CLL-H-008698, CLL-H-008699, CLL-H-008700, CLL-H-008701	5	618, 12476, 218, 8503, 14471	1.4	207	0.0599	200	1	2	2	3
ABCC5	CLL-H-000235, CLL-H-000236, CLL-H-000237, CLL-H-000238, CLL-H-000239	5	186, 8377, 454, 19613, 11220	1.4	208	0.06	201	2	2	2	3
CAV2	CLL-H-004509, CLL-H-004510, CLL-H-004511, CLL-H-004512, CLL-H-004513	5	1741, 8873, 5597, 6292, 11567	1.4	209	0.0602	203	0	0	1	4
ANK2	CLL-H-001798, CLL-H-001799, CLL-H-001800, CLL-H-001801, CLL-H-001802	5	19537, 16659, 484, 1685, 2681	1.4	210	0.0604	204	1	1	3	3
EEF1B2	CLL-H-008792, CLL-H-008793, CLL-H-008794, CLL-H-008795, CLL-H-008796	5	19788, 2505, 1039, 13365, 2231	1.4	211	0.0605	205	0	0	3	3
TGFBR1	CLL-H-025449, CLL-H-025450, CLL-H-025451, CLL-H-025452, CLL-H-025453	5	1989, 5890, 2603, 7280, 12026	1.4	213	0.0612	207	0	0	2	4
CDC42	CLL-H-005318, CLL-H-005319, CLL-H-005320, CLL-H-005321, CLL-H-005322	5	1772, 5787, 8073, 11610, 2417	1.4	214	0.0615	209	0	0	2	4
CFP	CLL-H-005719, CLL-H-005720, CLL-H-005721, CLL-H-005722, CLL-H-005723, CLL-H-005724	6	8724, 3804, 3344, 19353, 4413, 3186	1.4	204	0.0627	213	0	0	4	5
TAAR6	CLL-H-025040, CLL-H-025041, CLL-H-025042, CLL-H-025043, CLL-H-025044, CLL-H-025045	6	10478, 12777, 7889, 1064, 10778, 3175	1.4	212	0.064	216	0	0	2	3
AKR1C3	CLL-H-001321, CLL-H-001322, CLL-H-001323, CLL-H-001324, CLL-H-001325, CLL-H-001326	6	5266, 2714, 15619, 5153, 708, 14610	1.4	215	0.0653	223	0	1	2	4
CD3E	CLL-H-005018, CLL-H-005019, CLL-H-005020, CLL-H-005021, CLL-H-005022	5	4131, 6799, 11680, 3574, 10396	1.39	217	0.0627	214	0	0	2	3
ATG10	CLL-H-002539, CLL-H-002540, CLL-H-002541, CLL-H-002542, CLL-H-002543	5	11594, 4132, 200, 14513, 2435	1.39	218	0.0637	215	1	1	3	3
AP3B1	CLL-H-001917, CLL-H-001918, CLL-H-001919, CLL-H-001920, CLL-H-001921	5	8317, 59, 18426, 12388, 1115	1.39	220	0.0643	218	1	1	2	3
PIGT	CLL-H-019863, CLL-H-019864, CLL-H-019865, CLL-H-019866, CLL-H-019867	5	2051, 149, 7424, 3731, 18222	1.39	221	0.0643	217	1	1	3	4
PES1	CLL-H-019553, CLL-H-019554, CLL-H-019555, CLL-H-019556, CLL-H-019557, CLL-H-019558	6	8205, 8529, 2859, 7222, 2803, 15199	1.39	216	0.0663	226	0	0	2	5
CD46	CLL-H-005055, CLL-H-005056, CLL-H-005057, CLL-H-005058, CLL-H-005059, CLL-H-005060	6	790, 302, 4277, 26026, 927, 7109	1.39	219	0.0669	227	1	3	4	5
QPRT	CLL-H-021870, CLL-H-021871, CLL-H-021872, CLL-H-021873, CLL-H-021874	5	8171, 4496, 11753, 6679, 7430	1.38	222	0.0647	219	0	0	1	4
LTBP4	CLL-H-015995, CLL-H-015996, CLL-H-015997, CLL-H-015998, CLL-H-015999	5	6118, 5507, 9125, 11756, 2143	1.38	223	0.0648	220	0	0	1	4
PPP1R3A	CLL-H-020847, CLL-H-020848, CLL-H-020849, CLL-H-020850, CLL-H-020851	5	3492, 1670, 1684, 13602, 11479	1.38	224	0.0651	222	0	0	3	3
FOSL2	CLL-H-010317, CLL-H-010318, CLL-H-010319, CLL-H-010320, CLL-H-010321	5	11774, 11729, 71, 7187, 3989	1.38	225	0.0651	221	1	1	2	3
NDUFB2	CLL-H-017762, CLL-H-017763, CLL-H-017764, CLL-H-017765, CLL-H-017766	5	6656, 11783, 8266, 1007, 6210	1.38	226	0.0655	224	0	0	1	4
CYP2R1	CLL-H-007509, CLL-H-007510, CLL-H-007511, CLL-H-007512, CLL-H-007513	5	1048, 13846, 156, 5909, 8057	1.38	227	0.0656	225	1	1	2	4
MAT2B	CLL-H-016522, CLL-H-016523, CLL-H-016524, CLL-H-016525, CLL-H-016526	5	1428, 16500, 3510, 7135, 1915	1.38	228	0.067	228	0	0	3	4
IL10RB	CLL-H-014007, CLL-H-014008, CLL-H-014009, CLL-H-014010, CLL-H-014011, CLL-H-014012	6	12158, 17277, 863, 4190, 1476, 5710	1.38	229	0.0717	234	0	1	3	4
B3GALT4	CLL-H-003037, CLL-H-003038, CLL-H-003039, CLL-H-003040, CLL-H-003041	5	11867, 11740, 6979, 4463, 11038	1.37	230	0.0685	229	0	0	1	2
POLR1A	CLL-H-020500, CLL-H-020501, CLL-H-020502, CLL-H-020503, CLL-H-020504	5	7195, 7458, 16324, 831, 787	1.37	232	0.07	230	0	2	2	4
STRAP	CLL-H-024760, CLL-H-024761, CLL-H-024762, CLL-H-024763, CLL-H-024764	5	10271, 7230, 2578, 11947, 1980	1.37	234	0.071	232	0	0	2	3
RARA	CLL-H-022160, CLL-H-022161, CLL-H-022162, CLL-H-022163, CLL-H-022164	5	11948, 3424, 9515, 9084, 5177	1.37	235	0.071	231	0	0	1	4
TLR5	CLL-H-025660, CLL-H-025661, CLL-H-025662, CLL-H-025663, CLL-H-025664	5	14999, 8921, 898, 17368, 95	1.37	236	0.0711	233	1	2	2	3
ADA	CLL-H-000746, CLL-H-000747, CLL-H-000748, CLL-H-000749, CLL-H-000750	5	11844, 11965, 11053, 10014, 2465	1.37	237	0.0719	235	0	0	1	1
EFNA5	CLL-H-008839, CLL-H-008840, CLL-H-008841, CLL-H-008842, CLL-H-008843, CLL-H-008844	6	14652, 441, 2271, 2990, 10470, 11825	1.37	231	0.0722	237	1	1	3	3
RRM2	CLL-H-022837, CLL-H-022838, CLL-H-022839, CLL-H-022840, CLL-H-022841, CLL-H-022842	6	1605, 352, 20057, 22356, 2503, 4648	1.37	233	0.0739	244	1	1	4	4
ITGAV	CLL-H-014724, CLL-H-014725, CLL-H-014726, CLL-H-014727, CLL-H-014728	5	6516, 393, 13210, 644, 10275	1.36	238	0.072	236	1	2	2	3
GRB14	CLL-H-011986, CLL-H-011987, CLL-H-011988, CLL-H-011989, CLL-H-011990	5	9578, 2178, 8444, 12007, 3171	1.36	239	0.0727	238	0	0	2	4
TSC1	CLL-H-026238, CLL-H-026239, CLL-H-026240, CLL-H-026241, CLL-H-026242	5	7006, 9447, 11001, 12027, 5264	1.36	240	0.0731	241	0	0	0	3
DKK1	CLL-H-008197, CLL-H-008198, CLL-H-008199, CLL-H-008200, CLL-H-008201	5	99, 19709, 7181, 5005, 6606	1.36	241	0.0731	240	1	1	1	4
CACNA1F	CLL-H-004110, CLL-H-004111, CLL-H-004112, CLL-H-004113, CLL-H-004114	5	8162, 1631, 2761, 14363, 3315	1.36	242	0.0732	242	0	0	3	4
GC	CLL-H-011121, CLL-H-011122, CLL-H-011123, CLL-H-011124, CLL-H-011125	5	40, 11595, 10869, 12803, 2029	1.36	243	0.0734	243	1	1	2	2
DAXX	CLL-H-007713, CLL-H-007714, CLL-H-007715, CLL-H-007716, CLL-H-007717	5	9002, 11878, 34, 15737, 1876	1.36	245	0.0739	245	1	1	2	3
PHF11	CLL-H-019711, CLL-H-019712, CLL-H-019713, CLL-H-019714, CLL-H-019715	5	313, 5026, 7757, 14158, 6463	1.36	246	0.0742	246	1	1	1	4
MAGEH1	CLL-H-016121, CLL-H-016122, CLL-H-016123, CLL-H-016124, CLL-H-016125, CLL-H-016126	6	1256, 13203, 7409, 12976, 12457, 2400	1.36	244	0.0784	252	0	0	2	3
MICA	CLL-H-016883, CLL-H-016884, CLL-H-016885, CLL-H-016886, CLL-H-016887, CLL-H-016888	6	6622, 1713, 2360, 11006, 18801, 852	1.36	247	0.0785	256	0	1	3	4
MAPK13	CLL-H-016395, CLL-H-016396, CLL-H-016397, CLL-H-016398, CLL-H-016399, CLL-H-016400	6	16543, 6283, 8788, 2629, 2710, 6926	1.36	248	0.0786	258	0	0	2	5
AFMID	CLL-H-001033, CLL-H-001034, CLL-H-001035, CLL-H-001036	4	10733, 8935, 10208, 4181	1.35	251	0.0728	239	0	0	1	2
MGAT5	CLL-H-016847, CLL-H-016848, CLL-H-016849, CLL-H-016850, CLL-H-016851	5	1976, 807, 3366, 18963, 12080	1.35	252	0.0765	247	0	1	3	3
CDO1	CLL-H-005499, CLL-H-005500, CLL-H-005501, CLL-H-005502, CLL-H-005503	5	7154, 10613, 7810, 12132, 2256	1.35	253	0.0766	248	0	0	1	3
IFNK	CLL-H-013875, CLL-H-013876, CLL-H-013877, CLL-H-013878, CLL-H-013879	5	374, 20638, 46, 24158, 13005	1.35	254	0.0768	249	2	2	2	2
ATP5G3	CLL-H-002763, CLL-H-002764, CLL-H-002765, CLL-H-002766, CLL-H-002767	5	10621, 11591, 12164, 10110, 10983	1.35	255	0.0782	251	0	0	0	0
CTSB	CLL-H-007166, CLL-H-007167, CLL-H-007168, CLL-H-007169, CLL-H-007170	5	4781, 24421, 3195, 3835, 3917	1.35	256	0.0785	255	0	0	4	4
CDKN2A	CLL-H-005468, CLL-H-005469, CLL-H-005470, CLL-H-005471, CLL-H-005472	5	738, 4561, 5804, 5798, 23013	1.35	257	0.0785	253	0	1	2	4
NUMB	CLL-H-018640, CLL-H-018641, CLL-H-018642, CLL-H-018643, CLL-H-018644	5	6357, 2701, 1988, 3251, 21312	1.35	258	0.0785	257	0	0	3	4
ENTPD7	CLL-H-009286, CLL-H-009287, CLL-H-009288, CLL-H-009289, CLL-H-009290	5	1220, 10107, 12186, 11534, 6633	1.35	260	0.0785	254	0	0	1	2
CA9	CLL-H-004065, CLL-H-004066, CLL-H-004067, CLL-H-004068, CLL-H-004069, CLL-H-004070	6	9532, 13240, 414, 8272, 12417, 1686	1.35	249	0.0792	259	1	1	2	4
PRDX5	CLL-H-020989, CLL-H-020990, CLL-H-020991, CLL-H-020992, CLL-H-020993, CLL-H-020994	6	14032, 586, 20248, 25761, 5, 19459	1.35	250	0.0797	262	1	2	2	2
WISP2	CLL-H-027124, CLL-H-027125, CLL-H-027126, CLL-H-027127, CLL-H-027128, CLL-H-027129	6	2831, 3568, 19172, 9595, 2171, 5330	1.35	259	0.0816	270	0	0	3	5
FUT4	CLL-H-010543, CLL-H-010544, CLL-H-010546, CLL-H-010547	4	211, 9001, 3698, 10881	1.34	269	0.0776	250	1	1	2	3
TRAF4	CLL-H-026090, CLL-H-026091, CLL-H-026092, CLL-H-026093, CLL-H-026094	5	1844, 2773, 21770, 9972, 1679	1.34	261	0.0794	260	0	0	3	4
LOC390876	CLL-H-015759, CLL-H-015760, CLL-H-015761, CLL-H-015762, CLL-H-015763	5	19250, 9461, 270, 11189, 714	1.34	262	0.0797	263	1	2	2	3
THPO	CLL-H-025525, CLL-H-025526, CLL-H-025527, CLL-H-025528, CLL-H-025529	5	4033, 23030, 17608, 188, 153	1.34	263	0.0797	261	2	2	3	3
AADAC	CLL-H-000049, CLL-H-000050, CLL-H-000051, CLL-H-000052, CLL-H-000053	5	17041, 3619, 7194, 1103, 5976	1.34	264	0.0798	264	0	0	2	4
PKLR	CLL-H-020031, CLL-H-020032, CLL-H-020033, CLL-H-020034, CLL-H-020035	5	12821, 9894, 561, 370, 19093	1.34	265	0.0801	265	1	2	2	3
NCK1	CLL-H-017608, CLL-H-017609, CLL-H-017610, CLL-H-017611, CLL-H-017612	5	8970, 1910, 970, 4070, 13574	1.34	266	0.0801	266	0	1	3	4
IGFBP1	CLL-H-013919, CLL-H-013920, CLL-H-013921, CLL-H-013922, CLL-H-013923	5	12238, 4128, 5074, 11408, 883	1.34	267	0.0802	268	0	1	2	3
UVRAG	CLL-H-026820, CLL-H-026821, CLL-H-026822, CLL-H-026823, CLL-H-026824	5	9706, 12240, 2094, 3957, 11070	1.34	268	0.0802	267	0	0	2	3
GNAZ	CLL-H-011604, CLL-H-011605, CLL-H-011606, CLL-H-011607, CLL-H-011608	5	11618, 1261, 13392, 9918, 195	1.34	271	0.0806	269	1	1	2	3
SH2D3C	CLL-H-023421, CLL-H-023422, CLL-H-023423, CLL-H-023424, CLL-H-023425	5	15628, 1345, 6218, 5147, 7322	1.34	272	0.0817	271	0	0	1	4
GCLM	CLL-H-011176, CLL-H-011177, CLL-H-011178, CLL-H-011179, CLL-H-011180	5	3776, 2961, 8274, 8258, 12300	1.34	273	0.0819	272	0	0	2	4
IL1B	CLL-H-014158, CLL-H-014159, CLL-H-014160, CLL-H-014161, CLL-H-014162, CLL-H-014163	6	33, 685, 2693, 8367, 25540, 18604	1.34	270	0.0854	278	1	2	3	4
IMPDH1	CLL-H-014410, CLL-H-014411, CLL-H-014412, CLL-H-014413, CLL-H-014414	5	7082, 5696, 1643, 5947, 16741	1.33	276	0.0824	273	0	0	1	4
NDUFB7	CLL-H-017782, CLL-H-017783, CLL-H-017784, CLL-H-017785, CLL-H-017786	5	17421, 77, 4689, 12798, 3637	1.33	280	0.0848	274	1	1	3	3
C13ORF15	CLL-H-003799, CLL-H-003800, CLL-H-003801, CLL-H-003802, CLL-H-003803	5	1152, 21144, 6543, 5596, 3342	1.33	281	0.0848	275	0	0	2	4
PAPSS1	CLL-H-019076, CLL-H-019077, CLL-H-019078, CLL-H-019079, CLL-H-019080	5	3133, 2647, 13829, 16071, 2453	1.33	282	0.085	276	0	0	3	3
RBL1	CLL-H-022239, CLL-H-022240, CLL-H-022241, CLL-H-022242, CLL-H-022243	5	1086, 6087, 212, 10844, 13491	1.33	283	0.0854	277	1	1	2	3
PPP3R2	CLL-H-020913, CLL-H-020914, CLL-H-020915, CLL-H-020916, CLL-H-020917	5	616, 213, 22144, 9213, 8777	1.33	284	0.0855	279	1	2	2	4
FLOT1	CLL-H-010198, CLL-H-010199, CLL-H-010200, CLL-H-010201, CLL-H-010202, CLL-H-010203	6	184, 284, 18661, 19189, 16095, 10071	1.33	274	0.0876	285	2	2	2	2
OXCT2	CLL-H-018883, CLL-H-018884, CLL-H-018885, CLL-H-018886, CLL-H-018887, CLL-H-018888	6	5373, 9020, 888, 17517, 7708, 4301	1.33	275	0.0877	286	0	1	2	5
AIFM1	CLL-H-001176, CLL-H-001177, CLL-H-001178, CLL-H-001179, CLL-H-001180, CLL-H-001181	6	11196, 5302, 10534, 13448, 701, 675	1.33	277	0.0878	287	0	2	2	3
ADCY6	CLL-H-000824, CLL-H-000825, CLL-H-000826, CLL-H-000827, CLL-H-000828, CLL-H-000829	6	3676, 15066, 3446, 2996, 9276, 7012	1.33	278	0.0889	290	0	0	3	5
APOBEC3A	CLL-H-002062, CLL-H-002063, CLL-H-002064, CLL-H-002065, CLL-H-002066, CLL-H-002067	6	1046, 6874, 6206, 9288, 15435, 5028	1.33	279	0.0891	291	0	0	1	5
TBX1	CLL-H-025191, CLL-H-025192, CLL-H-025193, CLL-H-025194, CLL-H-025195, CLL-H-025196	6	10197, 7662, 3417, 13531, 1531, 8556	1.33	285	0.0913	294	0	0	2	4
HTR3E	CLL-H-013511, CLL-H-013512, CLL-H-013513, CLL-H-013514, CLL-H-013515	5	1270, 565, 25899, 17000, 1556	1.32	286	0.0861	280	0	1	3	3
DIDO1	CLL-H-008161, CLL-H-008162, CLL-H-008163, CLL-H-008164, CLL-H-008165	5	7097, 19896, 935, 2392, 4697	1.32	287	0.0862	281	0	1	3	4
CLDN7	CLL-H-006199, CLL-H-006200, CLL-H-006201, CLL-H-006202, CLL-H-006203	5	8524, 12423, 1806, 5051, 9446	1.32	288	0.0862	282	0	0	1	4
BP75	CLL-H-003690, CLL-H-003691, CLL-H-003692, CLL-H-003693, CLL-H-003694	5	6090, 3167, 12059, 12439, 4064	1.32	290	0.0867	283	0	0	2	3
GPR35	CLL-H-011828, CLL-H-011829, CLL-H-011830, CLL-H-011831, CLL-H-011832	5	11004, 5340, 1019, 12463, 1065	1.32	291	0.0871	284	0	0	2	3
CTF1	CLL-H-007092, CLL-H-007093, CLL-H-007094, CLL-H-007095, CLL-H-007096	5	6377, 13809, 8309, 7403, 163	1.32	293	0.0884	289	1	1	1	4
ACACA	CLL-H-000341, CLL-H-000342, CLL-H-000343, CLL-H-000344, CLL-H-000345	5	4721, 5096, 894, 23219, 5982	1.32	294	0.0884	288	0	1	2	4
ERCC1	CLL-H-009422, CLL-H-009423, CLL-H-009424, CLL-H-009425, CLL-H-009426	5	4052, 2680, 18925, 181, 14786	1.32	296	0.0895	292	1	1	3	3
RAG2	CLL-H-022077, CLL-H-022078, CLL-H-022079, CLL-H-022080, CLL-H-022081	5	5898, 12516, 1356, 12339, 2302	1.32	297	0.0896	293	0	0	2	3
FOXH1	CLL-H-010352, CLL-H-010353, CLL-H-010354, CLL-H-010355, CLL-H-010356, CLL-H-010357	6	4960, 21174, 5634, 3891, 4557, 8109	1.32	289	0.0923	297	0	0	3	5
FADS1	CLL-H-009720, CLL-H-009721, CLL-H-009722, CLL-H-009723, CLL-H-009724, CLL-H-009725	6	93, 10015, 9885, 15111, 14829, 1062	1.32	292	0.0943	300	1	1	2	3
PDE6H	CLL-H-019358, CLL-H-019359, CLL-H-019360, CLL-H-019361, CLL-H-019362, CLL-H-019363	6	17369, 2683, 4229, 4236, 1875, 23112	1.32	295	0.0951	303	0	0	4	4
TNFRSF11A	CLL-H-025768, CLL-H-025769, CLL-H-025770, CLL-H-025771, CLL-H-025772, CLL-H-025773	6	2030, 403, 2427, 6970, 23001, 10818	1.32	298	0.0955	304	1	1	3	4
PRL	CLL-H-021177, CLL-H-021178, CLL-H-021179, CLL-H-021180, CLL-H-021181	5	2036, 6548, 21313, 4, 22588	1.31	303	0.0921	296	1	1	2	3
B4GALNT1	CLL-H-003102, CLL-H-003103, CLL-H-003104, CLL-H-003105, CLL-H-003106	5	15086, 1091, 566, 10346, 4856	1.31	306	0.0934	298	0	1	3	3
ANXA3	CLL-H-001857, CLL-H-001858, CLL-H-001859, CLL-H-001860, CLL-H-001861	5	6725, 7182, 16113, 4547, 4507	1.31	308	0.0941	299	0	0	2	4
LCMT2	CLL-H-015463, CLL-H-015464, CLL-H-015465, CLL-H-015466, CLL-H-015467, CLL-H-015468	6	2492, 19755, 6981, 1171, 438, 19491	1.31	299	0.0958	305	1	1	3	4
PPP3CB	CLL-H-020897, CLL-H-020898, CLL-H-020899, CLL-H-020900, CLL-H-020901, CLL-H-020902	6	9640, 6229, 3151, 13642, 5966, 2481	1.31	300	0.0962	306	0	0	2	5
JUP	CLL-H-014904, CLL-H-014905, CLL-H-014906, CLL-H-014907, CLL-H-014908, CLL-H-014909	6	6269, 13102, 303, 15845, 7939, 448	1.31	301	0.0964	308	2	2	2	4
F11R	CLL-H-009595, CLL-H-009596, CLL-H-009597, CLL-H-009598, CLL-H-009599, CLL-H-009600	6	13905, 16363, 354, 13111, 11857, 452	1.31	302	0.0976	309	2	2	2	2
BNIP1	CLL-H-003631, CLL-H-003632, CLL-H-003633, CLL-H-003634, CLL-H-003635, CLL-H-003636	6	617, 25314, 4343, 7225, 2433, 5190	1.31	304	0.0978	310	0	1	3	5
AFP	CLL-H-001037, CLL-H-001038, CLL-H-001039, CLL-H-001040, CLL-H-001041, CLL-H-001042	6	7265, 16777, 134, 576, 17184, 13382	1.31	305	0.099	312	1	2	2	3
APLP2	CLL-H-002019, CLL-H-002020, CLL-H-002021, CLL-H-002022, CLL-H-002023, CLL-H-002024	6	24876, 1192, 17627, 1078, 19846, 928	1.31	307	0.0994	313	0	1	3	3
IFIT2	CLL-H-013748, CLL-H-013749, CLL-H-013750, CLL-H-013752	4	11331, 6447, 3505, 6863	1.3	313	0.0917	295	0	0	1	3
GATA6	CLL-H-011068, CLL-H-011069, CLL-H-011070, CLL-H-011071, CLL-H-011072	5	25242, 2057, 1439, 12097, 1350	1.3	309	0.0944	301	0	0	3	3
COL19A1	CLL-H-006429, CLL-H-006430, CLL-H-006431, CLL-H-006432, CLL-H-006433	5	900, 1579, 925, 25284, 21751	1.3	310	0.0944	302	0	2	3	3
COL8A2	CLL-H-006567, CLL-H-006568, CLL-H-006569, CLL-H-006570, CLL-H-006571	5	15243, 5425, 2253, 7921, 2019	1.3	315	0.0962	307	0	0	2	4
HK1	CLL-H-012819, CLL-H-012820, CLL-H-012821, CLL-H-012822, CLL-H-012823, CLL-H-012824	6	4622, 4435, 9373, 2363, 7088, 15832	1.3	311	0.0997	314	0	0	3	5
SULT1A1	CLL-H-024882, CLL-H-024883, CLL-H-024884, CLL-H-024885, CLL-H-024886, CLL-H-024887	6	3100, 11389, 18164, 16502, 226, 3075	1.3	312	0.1	316	1	1	3	3
ALDH1A1	CLL-H-001395, CLL-H-001396, CLL-H-001397, CLL-H-001398, CLL-H-001399, CLL-H-001400	6	5519, 2879, 14221, 18815, 124, 6481	1.3	314	0.1011	317	1	1	2	4
ANPEP	CLL-H-001840, CLL-H-001841, CLL-H-001842, CLL-H-001843, CLL-H-001844, CLL-H-001845	6	855, 3848, 6760, 1036, 12895, 15236	1.3	316	0.1016	318	0	1	3	4
SULT2B1	CLL-H-024933, CLL-H-024934, CLL-H-024935, CLL-H-024936, CLL-H-024937, CLL-H-024938	6	13372, 3181, 21580, 3968, 10377, 38	1.3	317	0.1019	320	1	1	3	3
ASNS	CLL-H-002481, CLL-H-002482, CLL-H-002483, CLL-H-002484, CLL-H-002485, CLL-H-002486	6	7616, 16830, 11896, 3099, 911, 1568	1.3	318	0.1031	323	0	1	3	4
ALOX12B	CLL-H-001589, CLL-H-001590, CLL-H-001591, CLL-H-001592, CLL-H-001593	5	4387, 5007, 21427, 6705, 1507	1.29	320	0.0988	311	0	0	2	4
USP11	CLL-H-026799, CLL-H-026800, CLL-H-026801, CLL-H-026802, CLL-H-026803	5	12685, 10570, 658, 11645, 12797	1.29	321	0.0999	315	0	1	1	1
BLM	CLL-H-003517, CLL-H-003518, CLL-H-003519, CLL-H-003520, CLL-H-003521	5	203, 575, 20918, 19315, 13011	1.29	322	0.1017	319	1	2	2	2
SERPINA4	CLL-H-023268, CLL-H-023269, CLL-H-023270, CLL-H-023271, CLL-H-023272, CLL-H-023273	6	10607, 10082, 3285, 13858, 10285, 9492	1.29	319	0.1039	324	0	0	1	2
CDH2	CLL-H-005356, CLL-H-005357, CLL-H-005358, CLL-H-005359, CLL-H-005360, CLL-H-005361	6	330, 1001, 9456, 11092, 13936, 9478	1.29	323	0.1078	331	1	1	2	4
FGF8	CLL-H-010076, CLL-H-010077, CLL-H-010078, CLL-H-010079, CLL-H-010080, CLL-H-010081	6	6020, 10628, 6954, 8118, 13937, 3868	1.29	324	0.1079	332	0	0	1	4
AGTR1	CLL-H-001121, CLL-H-001122, CLL-H-001123, CLL-H-001124, CLL-H-001125	5	4019, 2012, 2795, 23117, 6339	1.28	325	0.1028	321	0	0	3	4
ATP1A2	CLL-H-002656, CLL-H-002657, CLL-H-002658, CLL-H-002659, CLL-H-002660	5	10557, 12872, 151, 8360, 11147	1.28	326	0.1029	322	1	1	1	2
IFNA14	CLL-H-013784, CLL-H-013785, CLL-H-013786, CLL-H-013787, CLL-H-013788	5	20544, 11224, 3738, 1194, 1798	1.28	330	0.1042	325	0	0	3	3
HLA-DOB	CLL-H-012863, CLL-H-012864, CLL-H-012865, CLL-H-012866, CLL-H-012867	5	800, 9804, 25368, 10587, 79	1.28	331	0.1047	326	1	2	2	3
PPP2CA	CLL-H-020852, CLL-H-020853, CLL-H-020854, CLL-H-020855, CLL-H-020856	5	20080, 15158, 1580, 8, 24445	1.28	332	0.1053	327	1	1	2	2
F13A1	CLL-H-009606, CLL-H-009607, CLL-H-009608, CLL-H-009609, CLL-H-009610	5	3435, 3460, 10132, 411, 23176	1.28	333	0.1054	328	1	1	3	3
CHRNA7	CLL-H-005893, CLL-H-005894, CLL-H-005895, CLL-H-005896, CLL-H-005897	5	3873, 792, 10298, 4137, 17789	1.28	334	0.1056	329	0	1	3	3
CAPN3	CLL-H-004337, CLL-H-004338, CLL-H-004339, CLL-H-004340, CLL-H-004341, CLL-H-004342	6	7543, 7477, 1364, 9828, 14025, 5068	1.28	327	0.11	338	0	0	1	5
IL17RC	CLL-H-014117, CLL-H-014118, CLL-H-014119, CLL-H-014120, CLL-H-014121, CLL-H-014122	6	257, 22112, 1235, 3377, 26521, 1739	1.28	328	0.1104	339	1	1	4	4
ACY1	CLL-H-000724, CLL-H-000725, CLL-H-000726, CLL-H-000727, CLL-H-000728, CLL-H-000729	6	12362, 9172, 13989, 7333, 10178, 7951	1.28	329	0.1106	342	0	0	0	3
PTPN1	CLL-H-021695, CLL-H-021696, CLL-H-021697, CLL-H-021698, CLL-H-021699, CLL-H-021700	6	17751, 5569, 15480, 3094, 3399, 3329	1.28	335	0.1122	344	0	0	3	4
CHRNA1	CLL-H-005854, CLL-H-005855, CLL-H-005856, CLL-H-005857, CLL-H-005858	5	1581, 18783, 16637, 82, 10118	1.27	336	0.1064	330	1	1	2	2
C4BPA	CLL-H-003923, CLL-H-003924, CLL-H-003925, CLL-H-003926, CLL-H-003927	5	6561, 2287, 22255, 5561, 3654	1.27	340	0.1088	333	0	0	2	4
CASP3	CLL-H-004450, CLL-H-004451, CLL-H-004452, CLL-H-004453, CLL-H-004454	5	9497, 168, 22969, 1110, 4460	1.27	342	0.1092	336	1	1	3	4
MAF	CLL-H-016083, CLL-H-016084, CLL-H-016085, CLL-H-016086, CLL-H-016087	5	5462, 3248, 4587, 25094, 1460	1.27	343	0.1092	335	0	0	3	4
MTMR2	CLL-H-017247, CLL-H-017248, CLL-H-017249, CLL-H-017250, CLL-H-017251	5	774, 19231, 2623, 7748, 7395	1.27	344	0.1092	334	0	1	2	4
TIAM1	CLL-H-025551, CLL-H-025552, CLL-H-025553, CLL-H-025554, CLL-H-025555	5	11323, 5388, 11438, 691, 13059	1.27	345	0.1097	337	0	1	1	2
GCS1	CLL-H-017049, CLL-H-017050, CLL-H-017051, CLL-H-017052, CLL-H-017053	5	13077, 6623, 5644, 11938, 11387	1.27	346	0.1105	340	0	0	0	2
HNF4A	CLL-H-013004, CLL-H-013005, CLL-H-013006, CLL-H-013007, CLL-H-013008	5	6185, 13079, 10235, 4380, 3256	1.27	347	0.1105	341	0	0	2	3
IL13	CLL-H-014048, CLL-H-014049, CLL-H-014050, CLL-H-014051, CLL-H-014052, CLL-H-014053	6	12177, 14053, 2445, 4124, 9819, 10828	1.27	337	0.1124	345	0	0	2	3
TMEM166	CLL-H-025710, CLL-H-025711, CLL-H-025712, CLL-H-025713, CLL-H-025714, CLL-H-025715	6	341, 5922, 2055, 23801, 682, 23020	1.27	338	0.1131	347	1	2	3	4
HARS2	CLL-H-012518, CLL-H-012519, CLL-H-012520, CLL-H-012521, CLL-H-012522, CLL-H-012523	6	2612, 20939, 1030, 23434, 1891, 4695	1.27	339	0.1133	348	0	0	4	4
LTA4H	CLL-H-015967, CLL-H-015968, CLL-H-015969, CLL-H-015970, CLL-H-015971, CLL-H-015972	6	20709, 7542, 8764, 2659, 3215, 7940	1.27	341	0.1149	350	0	0	2	5
GIP	CLL-H-011368, CLL-H-011369, CLL-H-011370, CLL-H-011371, CLL-H-011372	5	349, 4164, 428, 24194, 9950	1.26	348	0.1108	343	2	2	3	4
DIXDC1	CLL-H-008181, CLL-H-008182, CLL-H-008183, CLL-H-008184, CLL-H-008185	5	4005, 3567, 1437, 16588, 12121	1.26	349	0.1125	346	0	0	3	3
COL5A1	CLL-H-006526, CLL-H-006527, CLL-H-006528, CLL-H-006529, CLL-H-006530	5	2593, 7783, 7317, 16955, 3618	1.26	351	0.1148	349	0	0	2	4
OAS1	CLL-H-018668, CLL-H-018669, CLL-H-018670, CLL-H-018671, CLL-H-018672	5	10334, 13180, 1954, 9795, 9191	1.26	353	0.115	351	0	0	1	3
NFYC	CLL-H-018039, CLL-H-018040, CLL-H-018041, CLL-H-018042, CLL-H-018043, CLL-H-018044	6	8842, 5850, 15467, 9464, 4974, 7688	1.26	350	0.1201	362	0	0	1	5
MUSK	CLL-H-017299, CLL-H-017300, CLL-H-017301, CLL-H-017302, CLL-H-017303, CLL-H-017304	6	11208, 4328, 1166, 9494, 6307, 14240	1.26	352	0.1207	363	0	0	2	4
SDC3	CLL-H-023151, CLL-H-023152, CLL-H-023153, CLL-H-023154, CLL-H-023155	5	7846, 5972, 14551, 7536, 4632	1.25	355	0.1159	352	0	0	1	4
HDAC10	CLL-H-012584, CLL-H-012585, CLL-H-012586, CLL-H-012587, CLL-H-012588	5	6490, 13218, 5250, 9179, 1761	1.25	356	0.1166	353	0	0	1	4
FARSB	CLL-H-009822, CLL-H-009823, CLL-H-009824, CLL-H-009825, CLL-H-009826	5	7711, 7224, 22445, 204, 1451	1.25	357	0.1167	354	1	1	2	4
FUT7	CLL-H-010558, CLL-H-010559, CLL-H-010560, CLL-H-010561, CLL-H-010562	5	13249, 9462, 5135, 10545, 8644	1.25	359	0.118	355	0	0	0	3
CES1	CLL-H-005624, CLL-H-005625, CLL-H-005626, CLL-H-005627, CLL-H-005628	5	1340, 13250, 9237, 5648, 3483	1.25	360	0.1181	356	0	0	2	4
PALB2	CLL-H-019032, CLL-H-019033, CLL-H-019034, CLL-H-019035, CLL-H-019036	5	16139, 4919, 377, 11361, 3615	1.25	361	0.1184	357	1	1	3	3
CPEB1	CLL-H-006694, CLL-H-006695, CLL-H-006696, CLL-H-006697, CLL-H-006698	5	17772, 6052, 7762, 2084, 5142	1.25	362	0.1187	360	0	0	1	4
UBE2D2	CLL-H-026471, CLL-H-026472, CLL-H-026473, CLL-H-026474, CLL-H-026475	5	90, 7098, 16219, 5184, 8962	1.25	363	0.1187	359	1	1	1	4
PARP4	CLL-H-019119, CLL-H-019120, CLL-H-019121, CLL-H-019122, CLL-H-019123	5	6861, 1378, 125, 19453, 13916	1.25	364	0.1187	358	1	1	2	3
OSBPL5	CLL-H-018844, CLL-H-018845, CLL-H-018846, CLL-H-018847, CLL-H-018848, CLL-H-018849	6	13891, 3786, 4834, 249, 9119, 14252	1.25	354	0.1216	366	1	1	3	4
CPSF3	CLL-H-006731, CLL-H-006732, CLL-H-006733, CLL-H-006734, CLL-H-006735, CLL-H-006736	6	6668, 5686, 1128, 18586, 1503, 10835	1.25	358	0.1245	379	0	0	2	4
CDC45L	CLL-H-005323, CLL-H-005325, CLL-H-005326, CLL-H-005327	4	11027, 6078, 12130, 10654	1.24	383	0.12	361	0	0	0	1
ESD	CLL-H-009479, CLL-H-009480, CLL-H-009481, CLL-H-009482, CLL-H-009483	5	6898, 1794, 21074, 4541, 7117	1.24	365	0.1213	364	0	0	2	4
CYP2C19	CLL-H-007471, CLL-H-007472, CLL-H-007473, CLL-H-007474, CLL-H-007475	5	12422, 6539, 13314, 7259, 741	1.24	366	0.1214	365	0	1	1	3
TSC2	CLL-H-026243, CLL-H-026244, CLL-H-026245, CLL-H-026246, CLL-H-026247	5	7710, 2676, 13357, 8310, 6336	1.24	367	0.1217	367	0	0	1	4
ESCO2	CLL-H-009474, CLL-H-009475, CLL-H-009476, CLL-H-009477, CLL-H-009478	5	25877, 15516, 2984, 1174, 171	1.24	368	0.1218	368	1	1	3	3
GREB1	CLL-H-012001, CLL-H-012002, CLL-H-012003, CLL-H-012004, CLL-H-012005	5	9500, 3131, 9773, 13345, 8494	1.24	369	0.1228	373	0	0	1	4
TARS	CLL-H-025152, CLL-H-025153, CLL-H-025154, CLL-H-025155, CLL-H-025156	5	10297, 1935, 13248, 7023, 13348	1.24	370	0.1228	372	0	0	1	2
ANKHD1	CLL-H-001808, CLL-H-001809, CLL-H-001810, CLL-H-001811, CLL-H-001812	5	2687, 6106, 16731, 8922, 192	1.24	371	0.1228	371	1	1	2	4
DPEP1	CLL-H-008442, CLL-H-008443, CLL-H-008444, CLL-H-008445, CLL-H-008446	5	2904, 6322, 18009, 6050, 7617	1.24	372	0.1228	370	0	0	1	4
SET	CLL-H-023348, CLL-H-023349, CLL-H-023350, CLL-H-023351, CLL-H-023352	5	1231, 14302, 7054, 8454, 6734	1.24	373	0.1228	369	0	0	1	4
VANGL1	CLL-H-026859, CLL-H-026860, CLL-H-026861, CLL-H-026862, CLL-H-026863	5	7954, 4659, 969, 19636, 3233	1.24	375	0.1231	374	0	1	3	4
GNAL	CLL-H-011573, CLL-H-011574, CLL-H-011575, CLL-H-011576, CLL-H-011577	5	22075, 1156, 15147, 5784, 98	1.24	377	0.1232	375	1	1	2	3
GRM2	CLL-H-012115, CLL-H-012116, CLL-H-012117, CLL-H-012118, CLL-H-012119	5	13370, 9246, 9311, 6094, 11836	1.24	379	0.1234	376	0	0	0	3
CHKB	CLL-H-005793, CLL-H-005794, CLL-H-005795, CLL-H-005796, CLL-H-005797	5	6359, 2409, 2628, 13383, 9969	1.24	380	0.1242	377	0	0	2	4
SEMA7A	CLL-H-023233, CLL-H-023234, CLL-H-023235, CLL-H-023236, CLL-H-023237	5	6877, 1321, 7378, 6350, 20368	1.24	381	0.1243	378	0	0	1	4
VARS	CLL-H-026869, CLL-H-026870, CLL-H-026871, CLL-H-026872, CLL-H-026873	5	9588, 1612, 614, 13391, 8765	1.24	382	0.1249	380	0	1	2	4
MARCO	CLL-H-016479, CLL-H-016480, CLL-H-016481, CLL-H-016482, CLL-H-016483	5	16683, 2172, 109, 10508, 12109	1.24	384	0.1252	381	1	1	2	2
CSNK2A1	CLL-H-007017, CLL-H-007018, CLL-H-007019, CLL-H-007020, CLL-H-007021	5	4727, 10723, 13399, 12220, 7159	1.24	385	0.1253	382	0	0	1	2
UGT2A1	CLL-H-026674, CLL-H-026675, CLL-H-026676, CLL-H-026677, CLL-H-026678	5	20924, 2059, 15275, 3737, 1063	1.24	387	0.1259	383	0	0	3	3
PUM2	CLL-H-021808, CLL-H-021809, CLL-H-021810, CLL-H-021811, CLL-H-021812, CLL-H-021813	6	3268, 450, 322, 23267, 8227, 19774	1.24	374	0.129	390	2	2	3	4
ATP6V0D2	CLL-H-000022, CLL-H-002833, CLL-H-002834, CLL-H-002835, CLL-H-002836, CLL-H-002838	6	12420, 15827, 13095, 772, 14255, 367	1.24	376	0.1293	392	1	2	2	2
ISG15	CLL-H-014630, CLL-H-014631, CLL-H-014632, CLL-H-014633, CLL-H-014634, CLL-H-014635	6	6168, 8711, 14413, 12693, 14201, 12919	1.24	378	0.1294	394	0	0	0	2
AMDHD2	CLL-H-001653, CLL-H-001654, CLL-H-001655, CLL-H-001656, CLL-H-001657, CLL-H-001658	6	4281, 14777, 4828, 10019, 4299, 8936	1.24	386	0.1306	395	0	0	3	4
MUTYH	CLL-H-017311, CLL-H-017312, CLL-H-017313, CLL-H-017314, CLL-H-017315	5	11381, 13416, 13279, 144, 3158	1.23	388	0.1265	384	1	1	2	2
ELA2A	CLL-H-009097, CLL-H-009098, CLL-H-009099, CLL-H-009100, CLL-H-009101	5	413, 6444, 13439, 2806, 12289	1.23	390	0.1271	385	1	1	2	3
APOBEC3G	CLL-H-002085, CLL-H-002086, CLL-H-002087, CLL-H-002088, CLL-H-002089	5	4684, 13453, 9300, 3798, 7067	1.23	391	0.1278	387	0	0	2	4
LOC400652	CLL-H-015769, CLL-H-015770, CLL-H-015771, CLL-H-015772, CLL-H-015773	5	6009, 24951, 6492, 166, 6344	1.23	392	0.1278	388	1	1	1	4
ME1	CLL-H-016697, CLL-H-016698, CLL-H-016699, CLL-H-016700, CLL-H-016701	5	860, 14315, 812, 5389, 13824	1.23	393	0.1282	389	0	2	2	3
STX11	CLL-H-024781, CLL-H-024782, CLL-H-024783, CLL-H-024784, CLL-H-024785	5	410, 11663, 15597, 14688, 1315	1.23	394	0.1292	391	1	1	2	2
CUGBP1	CLL-H-007218, CLL-H-007219, CLL-H-007220, CLL-H-007221, CLL-H-007222	5	4944, 7531, 1660, 16801, 8145	1.23	395	0.1294	393	0	0	2	4
PDZK1	CLL-H-019471, CLL-H-019472, CLL-H-019473, CLL-H-019474, CLL-H-019475	5	3479, 5708, 3864, 13510, 9739	1.23	398	0.1311	396	0	0	2	4
GSK3B	CLL-H-012169, CLL-H-012170, CLL-H-012171, CLL-H-012172, CLL-H-012173, CLL-H-012174	6	3172, 3074, 11025, 15051, 1288, 15759	1.23	389	0.1319	398	0	0	3	3
TAT	CLL-H-025157, CLL-H-025158, CLL-H-025159, CLL-H-025160, CLL-H-025161, CLL-H-025162	6	8174, 14523, 8465, 7432, 2293, 10909	1.23	396	0.1346	407	0	0	1	4
NEURL	CLL-H-017914, CLL-H-017915, CLL-H-017916, CLL-H-017917, CLL-H-017918, CLL-H-017919	6	7386, 3860, 14531, 643, 13630, 9458	1.23	397	0.1347	409	0	1	2	4
CDK2	CLL-H-005378, CLL-H-005379, CLL-H-005380, CLL-H-005381, CLL-H-005382, CLL-H-005383	6	2660, 4040, 8351, 1662, 14550, 12776	1.23	399	0.1355	410	0	0	3	4
ATXN2	CLL-H-002941, CLL-H-002942, CLL-H-002943, CLL-H-002944, CLL-H-002945	5	5965, 16516, 4744, 4228, 8017	1.22	400	0.1318	397	0	0	2	4
MCM6	CLL-H-016649, CLL-H-016650, CLL-H-016651, CLL-H-016652, CLL-H-016653	5	1438, 3525, 7155, 17026, 8335	1.22	402	0.1324	399	0	0	2	4
GDF1	CLL-H-011197, CLL-H-011198, CLL-H-011199, CLL-H-011200, CLL-H-011201	5	12312, 3053, 13545, 2320, 4833	1.22	403	0.1324	400	0	0	3	3
GNA12	CLL-H-011540, CLL-H-011541, CLL-H-011542, CLL-H-011543, CLL-H-011544	5	5343, 8060, 6451, 17414, 2088	1.22	404	0.1324	401	0	0	1	4
PLA2G5	CLL-H-020138, CLL-H-020139, CLL-H-020140, CLL-H-020141, CLL-H-020142	5	17689, 7337, 8176, 1858, 3208	1.22	406	0.1331	402	0	0	2	4
KALRN	CLL-H-014910, CLL-H-014911, CLL-H-014912, CLL-H-014913, CLL-H-014914	5	8903, 13569, 7347, 11424, 6951	1.22	407	0.1336	403	0	0	0	3
BCKDHA	CLL-H-003282, CLL-H-003283, CLL-H-003284, CLL-H-003285, CLL-H-003286	5	13145, 6137, 19329, 2997, 26	1.22	408	0.1337	404	1	1	2	3
CSGLCA-T	CLL-H-005818, CLL-H-005819, CLL-H-005820, CLL-H-005821, CLL-H-005822	5	10924, 5521, 7947, 2697, 13585	1.22	409	0.1343	405	0	0	1	3
PCYT1B	CLL-H-019237, CLL-H-019238, CLL-H-019239, CLL-H-019240, CLL-H-019241	5	16785, 262, 820, 17936, 20629	1.22	410	0.1344	406	1	2	2	2
CBX4	CLL-H-004564, CLL-H-004565, CLL-H-004566, CLL-H-004567, CLL-H-004568	5	12771, 13596, 11932, 5767, 7646	1.22	411	0.1346	408	0	0	0	2
AP2M1	CLL-H-001912, CLL-H-001913, CLL-H-001914, CLL-H-001915, CLL-H-001916	5	538, 8046, 4583, 20189, 7126	1.22	413	0.136	411	0	1	2	4
PUM1	CLL-H-021803, CLL-H-021804, CLL-H-021805, CLL-H-021806, CLL-H-021807	5	6835, 6519, 1812, 15223, 8463	1.22	414	0.1363	412	0	0	1	4
GSN	CLL-H-012175, CLL-H-012176, CLL-H-012177, CLL-H-012178, CLL-H-012179	5	2883, 7938, 1899, 3185, 23116	1.22	415	0.1366	413	0	0	3	4
AMPD2	CLL-H-001683, CLL-H-001684, CLL-H-001685, CLL-H-001686, CLL-H-001687	5	9535, 1084, 3490, 15684, 4823	1.22	416	0.1367	414	0	0	3	4
NEIL1	CLL-H-017858, CLL-H-017859, CLL-H-017860, CLL-H-017861, CLL-H-017862, CLL-H-017863	6	7794, 14567, 12980, 9159, 4030, 12261	1.22	401	0.1369	415	0	0	1	3
FLJ21865	CLL-H-010182, CLL-H-010183, CLL-H-010184, CLL-H-010185, CLL-H-010186, CLL-H-010187	6	3414, 1883, 15342, 12607, 2538, 10643	1.22	405	0.1382	417	0	0	3	3
CAMK4	CLL-H-004270, CLL-H-004271, CLL-H-004272, CLL-H-004273, CLL-H-004274, CLL-H-004275	6	305, 12610, 6514, 20498, 597, 17116	1.22	412	0.1422	424	1	2	2	3
ADK	CLL-H-000919, CLL-H-000921, CLL-H-000923	3	380, 1203, 25204	1.21	418	0.1275	386	1	1	2	2
ABCB5	CLL-H-000185, CLL-H-000186, CLL-H-000187, CLL-H-000188, CLL-H-000189	5	23951, 1645, 11155, 53, 5265	1.21	419	0.1373	416	1	1	2	3
RAB5C	CLL-H-021938, CLL-H-021939, CLL-H-021940, CLL-H-021941, CLL-H-021942	5	3411, 13659, 4726, 1633, 13489	1.21	421	0.1383	418	0	0	3	3
DIO1	CLL-H-008166, CLL-H-008167, CLL-H-008168, CLL-H-008169, CLL-H-008170	5	14339, 4687, 725, 16868, 2994	1.21	423	0.1401	419	0	1	3	3
NPM1	CLL-H-018281, CLL-H-018282, CLL-H-018283, CLL-H-018284, CLL-H-018285	5	123, 15646, 10649, 7000, 2242	1.21	424	0.1401	420	1	1	2	3
IRAK2	CLL-H-014527, CLL-H-014528, CLL-H-014529, CLL-H-014530, CLL-H-014531	5	10985, 5866, 4646, 11586, 13724	1.21	426	0.1409	421	0	0	1	2
COL10A1	CLL-H-006382, CLL-H-006383, CLL-H-006384, CLL-H-006385, CLL-H-006386	5	5633, 1639, 2669, 8918, 15270	1.21	427	0.1409	422	0	0	2	4
BCAP31	CLL-H-003256, CLL-H-003257, CLL-H-003258, CLL-H-003259, CLL-H-003260	5	18449, 4516, 8139, 5753, 2042	1.21	428	0.1411	423	0	0	2	4
IDH3A	CLL-H-013671, CLL-H-013672, CLL-H-013673, CLL-H-013674, CLL-H-013675, CLL-H-013676	6	814, 8720, 7538, 14446, 16368, 446	1.21	417	0.1425	425	1	2	2	4
CCR7	CLL-H-004836, CLL-H-004837, CLL-H-004838, CLL-H-004839, CLL-H-004840, CLL-H-004841	6	13744, 14678, 3001, 8728, 4096, 11489	1.21	420	0.1439	430	0	0	2	3
GUCY1A2	CLL-H-012384, CLL-H-012385, CLL-H-012386, CLL-H-012387, CLL-H-012388, CLL-H-012389	6	9220, 8797, 9223, 19084, 7448, 4173	1.21	422	0.1451	433	0	0	1	5
MYF6	CLL-H-017397, CLL-H-017398, CLL-H-017399, CLL-H-017400, CLL-H-017401, CLL-H-017402	6	11288, 7416, 5841, 15813, 662, 2353	1.21	425	0.1467	437	0	1	2	4
C1R	CLL-H-003874, CLL-H-003875, CLL-H-003876, CLL-H-003877, CLL-H-003878	5	1755, 8198, 7380, 278, 22023	1.2	429	0.1426	426	1	1	2	4
BZW1	CLL-H-003783, CLL-H-003784, CLL-H-003785, CLL-H-003786, CLL-H-003787	5	8120, 14395, 2068, 8578, 7385	1.2	430	0.143	427	0	0	1	4
FNTA	CLL-H-010273, CLL-H-010274, CLL-H-010275, CLL-H-010276, CLL-H-010277	5	11956, 12194, 13769, 267, 7790	1.2	432	0.1436	428	1	1	1	2
DPPA4	CLL-H-008481, CLL-H-008482, CLL-H-008483, CLL-H-008484, CLL-H-008485	5	25802, 22524, 594, 2551, 432	1.2	433	0.1438	429	1	2	3	3
CTLA4	CLL-H-007107, CLL-H-007108, CLL-H-007109, CLL-H-007110, CLL-H-007111	5	5048, 9803, 11741, 13786, 7521	1.2	434	0.1443	431	0	0	0	3
CALML6	CLL-H-004224, CLL-H-004225, CLL-H-004226, CLL-H-004227, CLL-H-004228	5	13794, 13628, 6905, 11500, 9421	1.2	435	0.1448	432	0	0	0	2
SUV39H1	CLL-H-024970, CLL-H-024971, CLL-H-024972, CLL-H-024973, CLL-H-024974	5	5342, 10281, 12760, 1417, 13806	1.2	436	0.1457	434	0	0	1	2
PSMB8	CLL-H-021451, CLL-H-021452, CLL-H-021453, CLL-H-021454, CLL-H-021455	5	541, 15888, 25519, 197, 13441	1.2	438	0.1457	435	1	2	2	2
SOD2	CLL-H-024243, CLL-H-024244, CLL-H-024245, CLL-H-024246, CLL-H-024247	5	2501, 1296, 24629, 2383, 19734	1.2	439	0.1459	436	0	0	3	3
CLEC10A	CLL-H-006204, CLL-H-006205, CLL-H-006206, CLL-H-006207, CLL-H-006208	5	7634, 8891, 5786, 13845, 3628	1.2	443	0.1473	439	0	0	1	4
PDCD4	CLL-H-019254, CLL-H-019255, CLL-H-019256, CLL-H-019257, CLL-H-019258	5	8497, 10618, 309, 23962, 1010	1.2	444	0.1473	438	1	1	2	3
MDM4	CLL-H-016692, CLL-H-016693, CLL-H-016694, CLL-H-016695, CLL-H-016696	5	1872, 7916, 83, 19275, 18758	1.2	445	0.1473	440	1	1	2	3
ITPKA	CLL-H-014807, CLL-H-014808, CLL-H-014809, CLL-H-014810, CLL-H-014811, CLL-H-014812	6	7589, 2524, 407, 11215, 8779, 14780	1.2	431	0.1491	447	1	1	2	4
PSME2	CLL-H-021551, CLL-H-021552, CLL-H-021553, CLL-H-021554, CLL-H-021555, CLL-H-021556	6	25508, 2600, 12716, 2310, 236, 16507	1.2	437	0.1518	460	1	1	3	3
KCNJ4	CLL-H-015020, CLL-H-015021, CLL-H-015022, CLL-H-015023, CLL-H-015024, CLL-H-015025	6	15822, 4623, 6568, 13879, 1766, 6250	1.2	440	0.1522	461	0	0	2	4
HTR7	CLL-H-013527, CLL-H-013528, CLL-H-013529, CLL-H-013530, CLL-H-013531, CLL-H-013532	6	8051, 13088, 4483, 76, 7645, 15279	1.2	441	0.1529	463	1	1	2	4
HIF1A	CLL-H-012775, CLL-H-012776, CLL-H-012777, CLL-H-012778, CLL-H-012779, CLL-H-012780	6	11384, 669, 14856, 1914, 6997, 8587	1.2	442	0.1531	464	0	1	2	4
PPIC	CLL-H-020776, CLL-H-020777, CLL-H-020778, CLL-H-020779, CLL-H-020780	5	1248, 17665, 3985, 21410, 1214	1.19	446	0.148	441	0	0	3	3
SERPINA3	CLL-H-023263, CLL-H-023264, CLL-H-023265, CLL-H-023266, CLL-H-023267	5	8868, 15043, 2369, 3334, 6849	1.19	449	0.1486	442	0	0	2	4
MS4A1	CLL-H-017104, CLL-H-017105, CLL-H-017106, CLL-H-017107, CLL-H-017108	5	8674, 13742, 7381, 13893, 10114	1.19	450	0.1488	445	0	0	0	2
GNAS	CLL-H-011588, CLL-H-011589, CLL-H-011590, CLL-H-011591, CLL-H-011592	5	6308, 3816, 2784, 5087, 24498	1.19	451	0.1488	444	0	0	2	4
HLA-E	CLL-H-012912, CLL-H-012913, CLL-H-012914, CLL-H-012915, CLL-H-012916	5	6015, 13897, 10198, 11355, 6084	1.19	452	0.1488	443	0	0	0	2
ALOX12	CLL-H-001584, CLL-H-001585, CLL-H-001586, CLL-H-001587, CLL-H-001588	5	19941, 1892, 3188, 3245, 20255	1.19	454	0.149	446	0	0	3	3
IFRD1	CLL-H-013880, CLL-H-013881, CLL-H-013882, CLL-H-013883, CLL-H-013884	5	232, 3229, 17857, 3564, 24525	1.19	456	0.1503	448	1	1	3	3
HS3ST1	CLL-H-013225, CLL-H-013226, CLL-H-013227, CLL-H-013228, CLL-H-013229	5	11311, 7169, 2519, 13930, 6368	1.19	458	0.1504	449	0	0	1	3
HADH	CLL-H-012464, CLL-H-012465, CLL-H-012466, CLL-H-012467, CLL-H-012468	5	6576, 4895, 5739, 8538, 14865	1.19	459	0.1505	451	0	0	1	4
MSTN	CLL-H-017163, CLL-H-017164, CLL-H-017165, CLL-H-017166, CLL-H-017167	5	13931, 6347, 10632, 3921, 610	1.19	460	0.1505	450	0	1	2	3
MAPT	CLL-H-016469, CLL-H-016470, CLL-H-016471, CLL-H-016472, CLL-H-016473	5	4106, 1275, 3553, 21557, 9541	1.19	461	0.1505	452	0	0	3	4
PMS2	CLL-H-020346, CLL-H-020347, CLL-H-020348, CLL-H-020349, CLL-H-020350	5	817, 16125, 11286, 5445, 1983	1.19	462	0.1507	453	0	1	2	3
FOXO3	CLL-H-010384, CLL-H-010385, CLL-H-010386, CLL-H-010387, CLL-H-010388	5	439, 8828, 19797, 1706, 6296	1.19	463	0.1507	454	1	1	2	4
CYP2D6	CLL-H-007487, CLL-H-007488, CLL-H-007489, CLL-H-007490, CLL-H-007491	5	6584, 13948, 11205, 7020, 10736	1.19	464	0.1511	455	0	0	0	2
DDX55	CLL-H-007937, CLL-H-007938, CLL-H-007939, CLL-H-007940, CLL-H-007941	5	2078, 2744, 4063, 9386, 21180	1.19	465	0.1512	458	0	0	3	4
CER1	CLL-H-005614, CLL-H-005615, CLL-H-005616, CLL-H-005617, CLL-H-005618	5	4189, 11142, 6063, 9970, 13950	1.19	466	0.1512	456	0	0	1	3
DCC	CLL-H-007756, CLL-H-007757, CLL-H-007758, CLL-H-007759, CLL-H-007760	5	13955, 11140, 10280, 162, 3528	1.19	467	0.1512	457	1	1	2	2
CACNA1A	CLL-H-004082, CLL-H-004083, CLL-H-004084, CLL-H-004085, CLL-H-004086, CLL-H-004087	6	16241, 10614, 7308, 6684, 3861, 869	1.19	447	0.1543	467	0	1	2	4
VEGFC	CLL-H-026928, CLL-H-026929, CLL-H-026930, CLL-H-026931, CLL-H-026932, CLL-H-026933	6	7970, 6467, 3352, 4193, 25003, 3327	1.19	448	0.1546	468	0	0	3	5
GABRA5	CLL-H-010739, CLL-H-010740, CLL-H-010741, CLL-H-010742, CLL-H-010743, CLL-H-010744	6	11882, 6068, 11021, 6896, 14909, 2028	1.19	453	0.1559	470	0	0	1	3
COL2A1	CLL-H-006477, CLL-H-006478, CLL-H-006479, CLL-H-006480, CLL-H-006481, CLL-H-006482	6	14003, 540, 1252, 21166, 3880, 11899	1.19	455	0.1569	472	0	1	3	3
RASA1	CLL-H-022181, CLL-H-022182, CLL-H-022183, CLL-H-022184, CLL-H-022185, CLL-H-022186	6	17727, 21825, 18253, 297, 12426, 544	1.19	457	0.1572	473	1	2	2	2
IFNGR1	CLL-H-013864, CLL-H-013865, CLL-H-013866, CLL-H-013867, CLL-H-013868, CLL-H-013869	6	17854, 24106, 8822, 13147, 437, 378	1.19	468	0.1579	477	2	2	2	3
OAT	CLL-H-018678, CLL-H-018679, CLL-H-018680, CLL-H-018681, CLL-H-018682, CLL-H-018683	6	14052, 9488, 14966, 5446, 5320, 11566	1.19	469	0.1579	476	0	0	0	3
LRDD	CLL-H-015867, CLL-H-015868, CLL-H-015869, CLL-H-015870, CLL-H-015871	5	11116, 13966, 4957, 2530, 5219	1.18	470	0.1516	459	0	0	2	3
DHRS2	CLL-H-008106, CLL-H-008107, CLL-H-008108, CLL-H-008109, CLL-H-008110	5	13984, 3690, 5104, 9699, 6458	1.18	473	0.1526	462	0	0	1	4
RFWD2	CLL-H-022503, CLL-H-022504, CLL-H-022505, CLL-H-022506, CLL-H-022507	5	9096, 16658, 7405, 389, 6080	1.18	476	0.1534	466	1	1	1	4
PRKAR1A	CLL-H-021067, CLL-H-021068, CLL-H-021069, CLL-H-021070, CLL-H-021071	5	7661, 14000, 7495, 10580, 12433	1.18	477	0.1534	465	0	0	0	2
CCND1	CLL-H-004735, CLL-H-004736, CLL-H-004737, CLL-H-004738, CLL-H-004739	5	5477, 11360, 14030, 5702, 7664	1.18	481	0.1554	469	0	0	0	3
PGAP1	CLL-H-019634, CLL-H-019635, CLL-H-019636, CLL-H-019637, CLL-H-019638	5	14051, 5879, 12948, 11338, 2874	1.18	482	0.156	471	0	0	1	2
NTRK2	CLL-H-018604, CLL-H-018605, CLL-H-018606, CLL-H-018607, CLL-H-018608	5	9518, 4698, 20391, 2265, 1204	1.18	483	0.1574	474	0	0	3	4
ASRGL1	CLL-H-002497, CLL-H-002498, CLL-H-002499, CLL-H-002500, CLL-H-002501, CLL-H-002502	6	14540, 1059, 6257, 14973, 12482, 7214	1.18	471	0.1579	475	0	0	1	3
DDX4	CLL-H-007899, CLL-H-007900, CLL-H-007901, CLL-H-007902, CLL-H-007903, CLL-H-007904	6	1045, 14342, 14846, 23458, 86, 5743	1.18	472	0.1582	478	1	1	2	3
STX10	CLL-H-024775, CLL-H-024776, CLL-H-024777, CLL-H-024778, CLL-H-024779, CLL-H-024780	6	2218, 21587, 23106, 23985, 1133, 289	1.18	474	0.1587	480	1	1	3	3
PRKRA	CLL-H-021154, CLL-H-021155, CLL-H-021156, CLL-H-021157, CLL-H-021158, CLL-H-021159	6	12357, 10301, 20399, 50, 5392, 2158	1.18	475	0.1588	481	1	1	2	3
IL25	CLL-H-014246, CLL-H-014247, CLL-H-014248, CLL-H-014249, CLL-H-014250, CLL-H-014251	6	15002, 14984, 11137, 2016, 14294, 13336	1.18	478	0.1595	482	0	0	1	1
SELE	CLL-H-023200, CLL-H-023201, CLL-H-023202, CLL-H-023203, CLL-H-023204, CLL-H-023205	6	13331, 11223, 4854, 10512, 6816, 15004	1.18	479	0.1596	483	0	0	1	2
HK3	CLL-H-012830, CLL-H-012831, CLL-H-012832, CLL-H-012833, CLL-H-012834, CLL-H-012835	6	6930, 2260, 6499, 8157, 15013, 13598	1.18	480	0.1599	484	0	0	1	4
MAPRE2	CLL-H-016463, CLL-H-016464, CLL-H-016465, CLL-H-016466, CLL-H-016467, CLL-H-016468	6	10830, 8110, 15903, 10749, 1547, 1422	1.18	484	0.1623	491	0	0	2	3
ABCA12	CLL-H-000108, CLL-H-000109, CLL-H-000110, CLL-H-000111, CLL-H-000112, CLL-H-000113	6	1558, 15419, 16146, 13820, 89, 17687	1.18	485	0.1623	490	1	1	2	2
KCNMB3	CLL-H-015069, CLL-H-015070, CLL-H-015071, CLL-H-015072, CLL-H-015073	5	19860, 7831, 6261, 3331, 6565	1.17	486	0.1586	479	0	0	1	4
H2AFX	CLL-H-012443, CLL-H-012444, CLL-H-012445, CLL-H-012446, CLL-H-012447	5	21279, 421, 5243, 891, 17200	1.17	491	0.1602	485	1	2	2	3
ST3GAL2	CLL-H-024586, CLL-H-024587, CLL-H-024588, CLL-H-024589, CLL-H-024590	5	1743, 17407, 8667, 4692, 7262	1.17	492	0.1604	486	0	0	2	4
BCL2	CLL-H-003314, CLL-H-003315, CLL-H-003316, CLL-H-003317, CLL-H-003318	5	649, 13237, 15549, 1578, 8697	1.17	493	0.1611	487	0	1	2	3
STX5	CLL-H-024833, CLL-H-024834, CLL-H-024835, CLL-H-024836, CLL-H-024837	5	182, 4441, 21752, 3951, 19019	1.17	494	0.1613	488	1	1	3	3
DKC1	CLL-H-008186, CLL-H-008187, CLL-H-008188, CLL-H-008189, CLL-H-008190, CLL-H-008191	6	518, 14041, 1667, 5126, 7750, 15673	1.17	487	0.1631	492	0	1	2	4
IDH3B	CLL-H-013677, CLL-H-013678, CLL-H-013679, CLL-H-013680, CLL-H-013681, CLL-H-013682	6	7906, 4220, 245, 18016, 16918, 2441	1.17	488	0.1631	493	1	1	3	4
PYCR1	CLL-H-021831, CLL-H-021832, CLL-H-021833, CLL-H-021834, CLL-H-021835, CLL-H-021836	6	3145, 4524, 9600, 19758, 3962, 9898	1.17	489	0.1637	494	0	0	3	5
CES7	CLL-H-005640, CLL-H-005641, CLL-H-005642, CLL-H-005643, CLL-H-005644, CLL-H-005645	6	1509, 4930, 23324, 2919, 21495, 5017	1.17	490	0.1643	495	0	0	3	4
CDAN1	CLL-H-005218, CLL-H-005219, CLL-H-005220, CLL-H-005221, CLL-H-005222	5	20365, 8826, 2536, 6483, 416	1.17	498	0.1643	496	1	1	2	4
RECK	CLL-H-022362, CLL-H-022363, CLL-H-022365, CLL-H-022366, CLL-H-022367	5	6759, 4815, 1500, 14179, 11806	1.17	500	0.1647	497	0	0	2	3
TCF7	CLL-H-025250, CLL-H-025251, CLL-H-025252, CLL-H-025253, CLL-H-025254	5	2250, 11464, 256, 16864, 11167	1.17	501	0.1653	498	1	1	2	2
ARF4	CLL-H-002214, CLL-H-002215, CLL-H-002216, CLL-H-002217, CLL-H-002218, CLL-H-002219	6	70, 5079, 9127, 17999, 18670, 1832	1.17	495	0.1654	499	1	1	2	4
DIAPH1	CLL-H-008144, CLL-H-008145, CLL-H-008146, CLL-H-008147, CLL-H-008148, CLL-H-008149	6	605, 20868, 16587, 5317, 114, 23806	1.17	496	0.1659	500	1	2	2	3
LTBR	CLL-H-016000, CLL-H-016001, CLL-H-016002, CLL-H-016003, CLL-H-016004, CLL-H-016005	6	6024, 4487, 8522, 3527, 22481, 9104	1.17	497	0.1659	501	0	0	2	5
RASAL1	CLL-H-022187, CLL-H-022188, CLL-H-022189, CLL-H-022190, CLL-H-022191, CLL-H-022192	6	8368, 8269, 10215, 13065, 1200, 15162	1.17	499	0.1681	504	0	0	1	3
CPSF1	CLL-H-006722, CLL-H-006723, CLL-H-006724, CLL-H-006725	4	23061, 5792, 444, 4260	1.16	509	0.1616	489	1	1	2	3
NUDT4	CLL-H-018630, CLL-H-018631, CLL-H-018632, CLL-H-018633, CLL-H-018634	5	5431, 7774, 3333, 21357, 4382	1.16	502	0.1673	502	0	0	2	4
CHPT1	CLL-H-005823, CLL-H-005824, CLL-H-005825, CLL-H-005826, CLL-H-005827	5	400, 9712, 10791, 5316, 14228	1.16	503	0.1677	503	1	1	1	3
TDG	CLL-H-025287, CLL-H-025288, CLL-H-025289, CLL-H-025290, CLL-H-025291	5	732, 6430, 25243, 1674, 6832	1.16	505	0.1682	505	0	1	2	4
SCN11A	CLL-H-023049, CLL-H-023050, CLL-H-023051, CLL-H-023052, CLL-H-023053	5	16089, 7919, 8645, 5303, 3995	1.16	506	0.1682	506	0	0	1	4
TEK	CLL-H-025319, CLL-H-025320, CLL-H-025321, CLL-H-025322, CLL-H-025323	5	5971, 6364, 18083, 25, 17401	1.16	507	0.1683	507	1	1	1	3
ACTR3	CLL-H-000686, CLL-H-000687, CLL-H-000688, CLL-H-000689, CLL-H-000690	5	6006, 4476, 23927, 7191, 1183	1.16	508	0.1692	508	0	0	2	4
SARS	CLL-H-022992, CLL-H-022993, CLL-H-022994, CLL-H-022995, CLL-H-022996, CLL-H-022997	6	23773, 739, 14675, 5871, 11654, 280	1.16	504	0.17	510	1	2	2	3
CITED2	CLL-H-006048, CLL-H-006049, CLL-H-006050, CLL-H-006051, CLL-H-006052	5	24874, 3070, 2086, 11228, 3113	1.16	511	0.17	509	0	0	3	3
PURA	CLL-H-021814, CLL-H-021815, CLL-H-021816, CLL-H-021817, CLL-H-021818	5	6999, 2899, 22066, 7607, 4102	1.16	515	0.1708	512	0	0	2	4
DHFR	CLL-H-008084, CLL-H-008085, CLL-H-008086, CLL-H-008087, CLL-H-008088	5	12374, 1334, 12147, 18634, 920	1.16	516	0.1708	511	0	1	2	2
FAS	CLL-H-009827, CLL-H-009828, CLL-H-009829, CLL-H-009830, CLL-H-009831, CLL-H-009832	6	4370, 4327, 14603, 9937, 2175, 15253	1.16	510	0.1726	516	0	0	3	4
PFN1	CLL-H-019601, CLL-H-019602, CLL-H-019603, CLL-H-019604, CLL-H-019605, CLL-H-019606	6	13514, 2715, 13115, 15259, 9074, 1167	1.16	512	0.173	518	0	0	2	3
FDXR	CLL-H-009962, CLL-H-009963, CLL-H-009964, CLL-H-009965, CLL-H-009966, CLL-H-009967	6	14506, 4559, 6703, 1517, 15260, 14920	1.16	513	0.173	520	0	0	2	3
PI4KB	CLL-H-019754, CLL-H-019755, CLL-H-019756, CLL-H-019757, CLL-H-019758, CLL-H-019759	6	21259, 1387, 21145, 18782, 639, 2930	1.16	514	0.173	519	0	1	3	3
GSTM3	CLL-H-012236, CLL-H-012237, CLL-H-012238, CLL-H-012239, CLL-H-012240	5	19422, 14, 12406, 14830, 16961	1.15	517	0.1715	513	1	1	1	1
VISA	CLL-H-026961, CLL-H-026962, CLL-H-026963, CLL-H-026964, CLL-H-026965	5	16052, 9, 9221, 17228, 22501	1.15	518	0.1718	514	1	1	1	2
SQSTM1	CLL-H-024450, CLL-H-024451, CLL-H-024452, CLL-H-024453, CLL-H-024454	5	1920, 727, 5640, 18403, 9310	1.15	519	0.1722	515	0	1	2	4
SFRP1	CLL-H-023378, CLL-H-023379, CLL-H-023380, CLL-H-023381, CLL-H-023382	5	1466, 3706, 21241, 17851, 3778	1.15	522	0.1727	517	0	0	3	3
DDX54	CLL-H-007932, CLL-H-007933, CLL-H-007934, CLL-H-007935, CLL-H-007936	5	5238, 11614, 5350, 746, 16474	1.15	523	0.1739	522	0	1	1	3
CBLB	CLL-H-004525, CLL-H-004526, CLL-H-004527, CLL-H-004528, CLL-H-004529	5	15141, 36, 5116, 24689, 3373	1.15	524	0.1739	521	1	1	2	3
TNFRSF11B	CLL-H-025774, CLL-H-025775, CLL-H-025776, CLL-H-025777, CLL-H-025778	5	16842, 761, 1985, 10576, 5852	1.15	525	0.1751	523	0	1	2	3
GDF11	CLL-H-011208, CLL-H-011209, CLL-H-011210, CLL-H-011211, CLL-H-011212, CLL-H-011213	6	3865, 2168, 997, 16292, 26668, 2926	1.15	520	0.1754	524	0	1	4	4
DAD1	CLL-H-007654, CLL-H-007655, CLL-H-007656, CLL-H-007657, CLL-H-007658, CLL-H-007659	6	1747, 5357, 16759, 18046, 6631, 3445	1.15	521	0.1759	525	0	0	2	4
CBLC	CLL-H-004530, CLL-H-004531, CLL-H-004532, CLL-H-004533, CLL-H-004534, CLL-H-004535	6	2405, 3741, 10093, 20441, 9788, 4429	1.15	526	0.1777	529	0	0	3	4
OPRS1	CLL-H-023538, CLL-H-023539, CLL-H-023540, CLL-H-023541, CLL-H-023542, CLL-H-023543	6	1058, 8613, 15371, 12811, 10203, 4416	1.15	527	0.1787	531	0	0	2	3
EIF4EBP2	CLL-H-009061, CLL-H-009062, CLL-H-009063, CLL-H-009064, CLL-H-009065, CLL-H-009066	6	6478, 14624, 14387, 15372, 11718, 5065	1.15	528	0.1787	530	0	0	0	2
IL10	CLL-H-013995, CLL-H-013996, CLL-H-013997, CLL-H-013998, CLL-H-013999, CLL-H-014000	6	10412, 8663, 17605, 6013, 6124, 3338	1.15	529	0.1788	532	0	0	1	4
ATG16L2	CLL-H-002554, CLL-H-002555, CLL-H-002556, CLL-H-002557, CLL-H-002558	5	16642, 2699, 5300, 10833, 1818	1.14	530	0.1769	526	0	0	2	3
NAT6	CLL-H-017572, CLL-H-017573, CLL-H-017574, CLL-H-017575, CLL-H-017576	5	13822, 14415, 4013, 9868, 5338	1.14	532	0.1773	527	0	0	1	3
POLR1B	CLL-H-020505, CLL-H-020506, CLL-H-020507, CLL-H-020508, CLL-H-020509	5	11616, 756, 736, 24122, 15494	1.14	533	0.1774	528	0	2	2	2
CD22	CLL-H-004926, CLL-H-004927, CLL-H-004928, CLL-H-004929, CLL-H-004930, CLL-H-004931	6	11262, 1763, 14371, 15382, 3050, 10764	1.14	531	0.1788	534	0	0	2	2
CTSL1	CLL-H-007195, CLL-H-007196, CLL-H-007197, CLL-H-007198, CLL-H-007199	5	10010, 12592, 7567, 12131, 14439	1.14	536	0.1788	533	0	0	0	1
NOV	CLL-H-018236, CLL-H-018237, CLL-H-018238, CLL-H-018239, CLL-H-018240, CLL-H-018241	6	2420, 12460, 21248, 291, 21067, 3643	1.14	534	0.1789	535	1	1	3	3
DBC1	CLL-H-007729, CLL-H-007730, CLL-H-007731, CLL-H-007732, CLL-H-007733	5	9879, 1849, 4233, 2187, 23110	1.14	538	0.1791	536	0	0	3	4
ARF1	CLL-H-002203, CLL-H-002204, CLL-H-002205, CLL-H-002206, CLL-H-002207	5	14450, 1702, 12583, 7522, 2547	1.14	539	0.1792	537	0	0	2	3
TNF	CLL-H-025727, CLL-H-025728, CLL-H-025729, CLL-H-025730, CLL-H-025731, CLL-H-025732	6	11188, 13556, 15403, 3160, 10422, 63	1.14	535	0.1797	538	1	1	2	2
TANK	CLL-H-025125, CLL-H-025126, CLL-H-025127, CLL-H-025128, CLL-H-025129, CLL-H-025130	6	18136, 6639, 5093, 6634, 11884, 3709	1.14	537	0.1798	539	0	0	1	4
TIMP1	CLL-H-025576, CLL-H-025577, CLL-H-025578, CLL-H-025579, CLL-H-025580	5	11697, 22814, 18683, 960, 522	1.14	541	0.1798	540	0	2	2	2
FLT1	CLL-H-010210, CLL-H-010211, CLL-H-010212, CLL-H-010213, CLL-H-010214	5	14458, 13230, 11436, 9966, 3726	1.14	542	0.1799	541	0	0	1	2
LHPP	CLL-H-015579, CLL-H-015580, CLL-H-015581, CLL-H-015582, CLL-H-015583	5	22368, 8327, 426, 10710, 1513	1.14	543	0.1801	542	1	1	2	3
GNB1L	CLL-H-011615, CLL-H-011616, CLL-H-011617, CLL-H-011618, CLL-H-011619	5	19124, 8675, 8068, 5249, 1433	1.14	544	0.1802	543	0	0	1	4
YWHAQ	CLL-H-027381, CLL-H-027382, CLL-H-027383, CLL-H-027384, CLL-H-027385, CLL-H-027386	6	458, 25477, 7003, 16076, 359, 8717	1.14	540	0.1804	544	2	2	2	4
WWP2	CLL-H-027235, CLL-H-027236, CLL-H-027237, CLL-H-027238, CLL-H-027239	5	22336, 3319, 2324, 2649, 20147	1.14	545	0.1807	545	0	0	3	3
ADRBK1	CLL-H-001000, CLL-H-001001, CLL-H-001002, CLL-H-001003, CLL-H-001004, CLL-H-001005	6	13385, 10431, 7700, 15436, 10724, 12213	1.14	546	0.1816	547	0	0	0	1
PDE4A	CLL-H-019303, CLL-H-019304, CLL-H-019305, CLL-H-019306, CLL-H-019307, CLL-H-019308	6	2117, 25133, 19181, 1121, 3840, 5308	1.14	547	0.1816	546	0	0	3	4
AKAP8	CLL-H-001281, CLL-H-001282, CLL-H-001283, CLL-H-001284, CLL-H-001285, CLL-H-001286	6	13017, 8528, 21866, 887, 507, 6819	1.14	548	0.1817	548	0	2	2	4
ETV7	CLL-H-009532, CLL-H-009533, CLL-H-009534, CLL-H-009535, CLL-H-009536, CLL-H-009537	6	442, 1894, 18677, 10789, 23000, 3641	1.14	549	0.1818	549	1	1	3	3
HADHB	CLL-H-012474, CLL-H-012475, CLL-H-012476, CLL-H-012477, CLL-H-012478	5	17891, 2472, 2185, 16130, 4625	1.14	550	0.1819	550	0	0	3	3
CERK	CLL-H-005619, CLL-H-005620, CLL-H-005621, CLL-H-005622, CLL-H-005623	5	14500, 14031, 9133, 1479, 5594	1.14	552	0.1821	551	0	0	1	3
C14ORF166	CLL-H-003804, CLL-H-003805, CLL-H-003806, CLL-H-003807, CLL-H-003808, CLL-H-003809	6	13358, 6443, 4567, 18947, 4662, 5673	1.14	551	0.1823	552	0	0	2	4
PIGU	CLL-H-019868, CLL-H-019869, CLL-H-019870, CLL-H-019871, CLL-H-019872	5	14504, 6486, 3132, 12831, 10023	1.14	553	0.1823	553	0	0	1	2
POLE3	CLL-H-020445, CLL-H-020446, CLL-H-020447, CLL-H-020448, CLL-H-020449, CLL-H-020450	6	4855, 9800, 23497, 7552, 229, 9468	1.14	554	0.1829	554	1	1	2	5
ADCY8	CLL-H-000835, CLL-H-000836, CLL-H-000837, CLL-H-000838, CLL-H-000839, CLL-H-000840	6	11121, 10363, 7630, 16120, 7211, 510	1.14	555	0.1829	555	0	1	1	3
CSF3	CLL-H-006957, CLL-H-006958, CLL-H-006959, CLL-H-006960, CLL-H-006961, CLL-H-006962	6	2954, 1528, 11692, 12246, 2112, 24572	1.14	556	0.183	556	0	0	3	3
PFKFB4	CLL-H-019580, CLL-H-019581, CLL-H-019582, CLL-H-019583, CLL-H-019584, CLL-H-019585	6	16340, 13100, 121, 2053, 8791, 7015	1.13	557	0.1839	557	1	1	2	4
NFE2L2	CLL-H-017979, CLL-H-017980, CLL-H-017981, CLL-H-017982, CLL-H-017983, CLL-H-017984	6	1979, 17347, 18577, 3356, 7059, 2173	1.13	558	0.1839	558	0	0	3	4
TLX3	CLL-H-025694, CLL-H-025695, CLL-H-025696, CLL-H-025697, CLL-H-025698	5	8130, 6719, 5994, 14373, 14537	1.13	559	0.184	559	0	0	0	3
RHOQ	CLL-H-022565, CLL-H-022566, CLL-H-022567, CLL-H-022568, CLL-H-022569	5	14538, 5112, 13427, 7336, 5253	1.13	560	0.184	560	0	0	0	3
CBX5	CLL-H-004569, CLL-H-004570, CLL-H-004571, CLL-H-004572, CLL-H-004573, CLL-H-004574	6	14269, 18489, 12160, 6653, 351, 1258	1.13	561	0.1846	561	1	1	2	3
WFS1	CLL-H-027096, CLL-H-027097, CLL-H-027098, CLL-H-027099, CLL-H-027100, CLL-H-027101	6	10510, 9838, 6503, 15500, 1654, 15036	1.13	562	0.1847	562	0	0	1	3
CANX	CLL-H-004304, CLL-H-004305, CLL-H-004306, CLL-H-004307, CLL-H-004308	5	138, 5066, 4097, 11780, 23856	1.13	564	0.1848	563	1	1	2	3
CTSG	CLL-H-007183, CLL-H-007184, CLL-H-007185, CLL-H-007186, CLL-H-007187, CLL-H-007188	6	2347, 15507, 14726, 2246, 15267, 3894	1.13	563	0.1852	564	0	0	3	3
TRPV6	CLL-H-026226, CLL-H-026227, CLL-H-026228, CLL-H-026229, CLL-H-026230, CLL-H-026231	6	24590, 1927, 15401, 316, 22117, 2851	1.13	565	0.1864	565	1	1	3	3
GABRA2	CLL-H-010723, CLL-H-010724, CLL-H-010725, CLL-H-010726, CLL-H-010727, CLL-H-010728	6	5908, 5070, 16462, 4224, 4649, 21113	1.13	566	0.1865	567	0	0	2	4
IL10RA	CLL-H-014001, CLL-H-014002, CLL-H-014003, CLL-H-014004, CLL-H-014005, CLL-H-014006	6	2223, 4761, 8978, 5558, 474, 26042	1.13	567	0.1865	566	1	1	3	5
TGFBR2	CLL-H-025454, CLL-H-025455, CLL-H-025456, CLL-H-025457, CLL-H-025458	5	453, 11870, 14614, 6813, 9853	1.13	568	0.1889	568	1	1	1	3
E2F4	CLL-H-008692, CLL-H-008693, CLL-H-008694, CLL-H-008695, CLL-H-008696	5	9460, 1342, 12219, 1253, 19757	1.13	569	0.1891	569	0	0	2	3
ARHGEF1	CLL-H-002296, CLL-H-002297, CLL-H-002298, CLL-H-002299, CLL-H-002300	5	1339, 13048, 4899, 9756, 14622	1.13	570	0.1892	570	0	0	2	3
WARS2	CLL-H-027024, CLL-H-027025, CLL-H-027026, CLL-H-027027, CLL-H-027028	5	1326, 6698, 3217, 14623, 9889	1.13	571	0.1895	571	0	0	2	4
ERG	CLL-H-009454, CLL-H-009455, CLL-H-009456, CLL-H-009457, CLL-H-009458	5	12029, 4103, 9361, 14631, 12766	1.12	572	0.1902	572	0	0	1	2
PAPPA	CLL-H-019071, CLL-H-019072, CLL-H-019073, CLL-H-019074, CLL-H-019075	5	16525, 365, 2641, 8687, 9920	1.12	573	0.1902	573	1	1	2	4
FADS2	CLL-H-009726, CLL-H-009727, CLL-H-009728, CLL-H-009729, CLL-H-009730, CLL-H-009731	6	3516, 4677, 1427, 21937, 5334, 23408	1.12	574	0.1906	574	0	0	3	4
SIRT5	CLL-H-023590, CLL-H-023591, CLL-H-023592, CLL-H-023593, CLL-H-023594, CLL-H-023595	6	13504, 12483, 9073, 15603, 6848, 440	1.12	575	0.191	575	1	1	1	3
LTF	CLL-H-016012, CLL-H-016013, CLL-H-016014, CLL-H-016015, CLL-H-016016	5	12181, 8460, 455, 14664, 4618	1.12	576	0.1917	576	1	1	2	3
C1QA	CLL-H-003832, CLL-H-003833, CLL-H-003834, CLL-H-003835, CLL-H-003836, CLL-H-003837	6	5081, 6224, 14218, 6439, 20642, 2388	1.12	577	0.1919	577	0	0	1	4
E2F2	CLL-H-008681, CLL-H-008682, CLL-H-008683, CLL-H-008684, CLL-H-008685	5	14670, 2721, 6646, 12328, 12108	1.12	578	0.192	579	0	0	1	2
NEFL	CLL-H-017847, CLL-H-017848, CLL-H-017849, CLL-H-017850, CLL-H-017851	5	4122, 14672, 10043, 5489, 6659	1.12	579	0.192	578	0	0	1	3
HOXA13	CLL-H-013050, CLL-H-013051, CLL-H-013052, CLL-H-013053, CLL-H-013054	5	13594, 13595, 14674, 6595, 7527	1.12	580	0.1921	580	0	0	0	2
OXCT1	CLL-H-018878, CLL-H-018879, CLL-H-018880, CLL-H-018881, CLL-H-018882	5	24, 21371, 13009, 7781, 11708	1.12	581	0.1923	581	1	1	1	2
B3GNT6	CLL-H-003090, CLL-H-003091, CLL-H-003092, CLL-H-003093, CLL-H-003094, CLL-H-003095	6	14661, 14837, 6790, 15650, 7549, 10889	1.12	582	0.1942	582	0	0	0	2
GABRB2	CLL-H-010757, CLL-H-010758, CLL-H-010759, CLL-H-010760, CLL-H-010761	5	721, 3580, 13620, 9058, 14711	1.12	583	0.1943	583	0	1	2	3
CYP4F2	CLL-H-007582, CLL-H-007583, CLL-H-007584, CLL-H-007585, CLL-H-007586	5	550, 6786, 18873, 716, 24441	1.12	584	0.1944	584	0	2	2	3
JAG1	CLL-H-014844, CLL-H-014845, CLL-H-014846, CLL-H-014847, CLL-H-014848, CLL-H-014849	6	1530, 2247, 10234, 17419, 21184, 3549	1.12	585	0.1949	585	0	0	3	3
COL5A2	CLL-H-006531, CLL-H-006532, CLL-H-006533, CLL-H-006534, CLL-H-006535	5	3202, 687, 6582, 10103, 14869	1.12	586	0.1952	586	0	1	2	3
PGK2	CLL-H-019655, CLL-H-019656, CLL-H-019657, CLL-H-019658, CLL-H-019659, CLL-H-019660	6	2726, 25111, 1607, 1638, 17166, 11990	1.11	588	0.1962	587	0	0	3	3
EPS15	CLL-H-009386, CLL-H-009387, CLL-H-009388, CLL-H-009389, CLL-H-009390	5	2832, 19166, 4309, 18680, 2160	1.11	587	0.1966	588	0	0	3	3
DDR1	CLL-H-007867, CLL-H-007868, CLL-H-007869, CLL-H-007870, CLL-H-007871	5	5775, 8144, 10629, 14753, 10056	1.11	589	0.197	589	0	0	0	2
PIK3CA	CLL-H-019917, CLL-H-019918, CLL-H-019919, CLL-H-019920, CLL-H-019921	5	17997, 10474, 4857, 4851, 3182	1.11	590	0.1971	591	0	0	3	3
CGN	CLL-H-005730, CLL-H-005731, CLL-H-005732, CLL-H-005733, CLL-H-005734, CLL-H-005735	6	5326, 26427, 5298, 6773, 7217, 1031	1.11	592	0.1971	590	0	0	1	5
HSPA1B	CLL-H-013385, CLL-H-013386, CLL-H-013387, CLL-H-013388, CLL-H-013389, CLL-H-013390	6	9638, 13718, 1512, 15721, 13165, 5573	1.11	595	0.1974	592	0	0	1	3
ALG10B	CLL-H-001500, CLL-H-001501, CLL-H-001502, CLL-H-001503, CLL-H-001504	5	556, 5216, 22764, 11200, 2152	1.11	591	0.1978	593	0	1	2	3
WDFY3	CLL-H-027067, CLL-H-027068, CLL-H-027069, CLL-H-027070, CLL-H-027071, CLL-H-027072	6	9556, 15729, 7410, 1730, 4553, 12723	1.11	597	0.1978	594	0	0	2	4
CYCS	CLL-H-007357, CLL-H-007358, CLL-H-007359, CLL-H-007360, CLL-H-007361	5	11396, 6909, 13634, 9203, 14772	1.11	593	0.1981	595	0	0	0	2
NT5C1B	CLL-H-018557, CLL-H-018558, CLL-H-018559, CLL-H-018560, CLL-H-018561	5	8662, 881, 3358, 5822, 22000	1.11	594	0.1986	596	0	1	2	4
ADH1C	CLL-H-000872, CLL-H-000873, CLL-H-000874, CLL-H-000875, CLL-H-000876	5	1173, 17154, 11706, 1162, 19995	1.11	596	0.1989	597	0	0	2	2
FARSA	CLL-H-009817, CLL-H-009818, CLL-H-009819, CLL-H-009820, CLL-H-009821	5	1666, 2868, 5204, 12932, 18597	1.11	598	0.1997	598	0	0	2	3
PAWR	CLL-H-019124, CLL-H-019125, CLL-H-019126, CLL-H-019127, CLL-H-019128	5	14802, 6966, 14022, 3284, 3950	1.11	599	0.1997	599	0	0	2	3
ALG6	CLL-H-001541, CLL-H-001542, CLL-H-001543, CLL-H-001544, CLL-H-001545	5	7190, 281, 10094, 5914, 16175	1.11	600	0.2	600	1	1	1	3
SRC	CLL-H-024455, CLL-H-024456, CLL-H-024457, CLL-H-024458, CLL-H-024459	5	6502, 14817, 3940, 10623, 13107	1.11	601	0.2001	601	0	0	1	2
WNT9A	CLL-H-027208, CLL-H-027209, CLL-H-027210, CLL-H-027211, CLL-H-027212, CLL-H-027213	6	2856, 6343, 6986, 553, 19158, 20131	1.11	602	0.2009	602	0	1	2	4
PTPRC	CLL-H-021752, CLL-H-021753, CLL-H-021754, CLL-H-021755, CLL-H-021756	5	14838, 2058, 3852, 14152, 13113	1.11	603	0.2009	603	0	0	2	2
DTX2	CLL-H-008565, CLL-H-008566, CLL-H-008567, CLL-H-008568, CLL-H-008569, CLL-H-008570	6	21946, 17527, 3058, 10502, 3463, 1287	1.1	605	0.2022	604	0	0	3	3
DMGDH	CLL-H-008288, CLL-H-008289, CLL-H-008290, CLL-H-008291, CLL-H-008292, CLL-H-008293	6	9606, 23711, 7203, 2952, 3085, 4038	1.1	606	0.2024	605	0	0	3	5
EPN1	CLL-H-009359, CLL-H-009360, CLL-H-009361, CLL-H-009362, CLL-H-009363	5	8874, 5508, 3203, 7166, 18673	1.1	604	0.2025	606	0	0	1	4
TWIST1	CLL-H-026381, CLL-H-026382, CLL-H-026383, CLL-H-026384, CLL-H-026385	5	5002, 1134, 10552, 1775, 23052	1.1	607	0.2028	607	0	0	2	3
IL4R	CLL-H-014311, CLL-H-014312, CLL-H-014313, CLL-H-014314, CLL-H-014315	5	2941, 9477, 12198, 4792, 14875	1.1	608	0.2033	608	0	0	2	3
NKD1	CLL-H-018061, CLL-H-018062, CLL-H-018063, CLL-H-018064, CLL-H-018065, CLL-H-018066	6	17730, 7315, 9498, 5719, 1683, 10970	1.1	609	0.2033	609	0	0	1	4
DGKB	CLL-H-008023, CLL-H-008024, CLL-H-008025, CLL-H-008026, CLL-H-008027, CLL-H-008028	6	3683, 8734, 6560, 13166, 10608, 15810	1.1	610	0.2034	610	0	0	1	3
BLMH	CLL-H-003522, CLL-H-003523, CLL-H-003524, CLL-H-003525, CLL-H-003526	5	8009, 16019, 2510, 9566, 3646	1.1	611	0.2041	611	0	0	2	4
GABRG3	CLL-H-010788, CLL-H-010789, CLL-H-010790, CLL-H-010791, CLL-H-010792	5	6838, 6418, 21003, 3924, 8213	1.1	612	0.2041	612	0	0	1	4
PSMB9	CLL-H-021456, CLL-H-021457, CLL-H-021458, CLL-H-021459, CLL-H-021460	5	24843, 7768, 13899, 1006, 528	1.1	613	0.2043	613	0	1	2	3
LALBA	CLL-H-015376, CLL-H-015377, CLL-H-015378, CLL-H-015379, CLL-H-015380	5	9180, 2666, 4099, 23407, 3091	1.1	614	0.2044	614	0	0	3	4
ALCAM	CLL-H-001385, CLL-H-001386, CLL-H-001387, CLL-H-001388, CLL-H-001389	5	6313, 6312, 25140, 4538, 6067	1.1	615	0.2049	615	0	0	1	4
GRIN2D	CLL-H-012073, CLL-H-012074, CLL-H-012075, CLL-H-012076, CLL-H-012077	5	1656, 1168, 21844, 6591, 8930	1.1	616	0.2049	616	0	0	2	4
FURIN	CLL-H-010522, CLL-H-010523, CLL-H-010524, CLL-H-010525, CLL-H-010526, CLL-H-010527	6	5467, 9820, 637, 12251, 6626, 15837	1.1	617	0.2049	617	0	1	1	4
MEIS1	CLL-H-016752, CLL-H-016753, CLL-H-016754, CLL-H-016755, CLL-H-016756	5	2923, 13090, 19554, 5606, 692	1.1	618	0.2062	618	0	1	2	3
MKNK2	CLL-H-016927, CLL-H-016928, CLL-H-016929, CLL-H-016930, CLL-H-016931	5	4401, 8277, 2903, 2193, 22998	1.1	619	0.2065	619	0	0	3	4
POLR1C	CLL-H-020510, CLL-H-020511, CLL-H-020512, CLL-H-020513, CLL-H-020514	5	8088, 18789, 10464, 19380, 27	1.1	620	0.2066	620	1	1	1	2
MAOA	CLL-H-016196, CLL-H-016197, CLL-H-016198, CLL-H-016199, CLL-H-016200	5	579, 4395, 9726, 24703, 3684	1.1	621	0.2071	621	0	1	3	4
WNT4	CLL-H-027171, CLL-H-027172, CLL-H-027173, CLL-H-027174, CLL-H-027175	5	292, 4849, 7576, 24240, 8147	1.1	622	0.2074	622	1	1	2	4
CDC25B	CLL-H-005260, CLL-H-005261, CLL-H-005262, CLL-H-005263, CLL-H-005264	5	7815, 1490, 19870, 7255, 8860	1.09	623	0.2076	623	0	0	1	4
ANP32A	CLL-H-001823, CLL-H-001824, CLL-H-001825, CLL-H-001826, CLL-H-001827, CLL-H-001828	6	18344, 2154, 23055, 3669, 11575, 742	1.09	624	0.2076	624	0	1	3	3
UBE2F	CLL-H-026496, CLL-H-026497, CLL-H-026498, CLL-H-026499, CLL-H-026500, CLL-H-026501	6	15892, 13577, 12684, 5921, 6587, 7018	1.09	626	0.2077	625	0	0	0	3
EIF4A2	CLL-H-009036, CLL-H-009037, CLL-H-009038, CLL-H-009039, CLL-H-009040	5	5200, 4858, 23399, 11637, 272	1.09	625	0.2079	626	1	1	2	3
PANK1	CLL-H-019042, CLL-H-019043, CLL-H-019044, CLL-H-019045, CLL-H-019046, CLL-H-019047	6	15907, 5376, 11999, 15379, 1830, 10843	1.09	628	0.2086	627	0	0	1	2
SMAD5	CLL-H-023982, CLL-H-023983, CLL-H-023984, CLL-H-023985, CLL-H-023986	5	12030, 14978, 9315, 1035, 2138	1.09	627	0.2087	629	0	0	2	3
RAD50	CLL-H-022013, CLL-H-022014, CLL-H-022015, CLL-H-022016, CLL-H-022017, CLL-H-022018	6	4947, 23916, 15683, 5480, 5478, 4757	1.09	629	0.2087	628	0	0	2	4
CYP46A1	CLL-H-007554, CLL-H-007555, CLL-H-007556, CLL-H-007557, CLL-H-007558, CLL-H-007559	6	1455, 18653, 7935, 217, 19868, 5541	1.09	631	0.209	630	1	1	2	4
CNGB1	CLL-H-006326, CLL-H-006327, CLL-H-006328, CLL-H-006329, CLL-H-006330, CLL-H-006331	6	9194, 5215, 9890, 6688, 4642, 21837	1.09	632	0.209	631	0	0	1	5
FGF13	CLL-H-010024, CLL-H-010025, CLL-H-010027, CLL-H-010028, CLL-H-010029	5	13244, 14361, 10372, 3834, 14989	1.09	630	0.2095	632	0	0	1	1
MT3	CLL-H-017179, CLL-H-017180, CLL-H-017181, CLL-H-017182, CLL-H-017183	5	17894, 16296, 18730, 1529, 520	1.09	633	0.2098	633	0	1	2	2
GAB2	CLL-H-010684, CLL-H-010685, CLL-H-010686, CLL-H-010687, CLL-H-010688, CLL-H-010689	6	21994, 13643, 2849, 9878, 3440, 2908	1.09	634	0.2103	635	0	0	3	4
INS	CLL-H-014492, CLL-H-014493, CLL-H-014494, CLL-H-014495, CLL-H-014496	5	515, 1657, 21668, 12180, 5801	1.09	635	0.2106	636	0	1	2	3
PAPOLA	CLL-H-019066, CLL-H-019067, CLL-H-019068, CLL-H-019069, CLL-H-019070	5	20083, 8496, 32, 11233, 5574	1.09	636	0.2124	638	1	1	1	3
CLK1	CLL-H-006225, CLL-H-006226, CLL-H-006227, CLL-H-006228, CLL-H-006229	5	670, 1352, 21284, 14291, 17195	1.09	637	0.2127	639	0	1	2	2
ERBB2	CLL-H-009406, CLL-H-009407, CLL-H-009408, CLL-H-009409, CLL-H-009410	5	26397, 631, 2070, 25269, 850	1.09	638	0.214	640	0	2	3	3
SOS2	CLL-H-024270, CLL-H-024271, CLL-H-024273, CLL-H-024274	4	1224, 20779, 987, 23541	1.08	653	0.21	634	0	1	2	2
SCN2B	CLL-H-006950, CLL-H-023069, CLL-H-023070, CLL-H-023072	4	6711, 21049, 2477, 2999	1.08	657	0.2118	637	0	0	2	3
ARFIP2	CLL-H-002249, CLL-H-002250, CLL-H-002251, CLL-H-002252, CLL-H-002253	5	15078, 14594, 2367, 2007, 11759	1.08	639	0.2144	641	0	0	2	2
AKT1	CLL-H-001338, CLL-H-001339, CLL-H-001340, CLL-H-001341, CLL-H-001342	5	6159, 23512, 882, 8240, 5004	1.08	640	0.2146	642	0	1	1	4
RORC	CLL-H-022652, CLL-H-022653, CLL-H-022654, CLL-H-022655, CLL-H-022656	5	13672, 10054, 7585, 4420, 15096	1.08	643	0.2152	643	0	0	1	2
UGT1A5	CLL-H-026649, CLL-H-026650, CLL-H-026651, CLL-H-026652, CLL-H-026653	5	19266, 9636, 3854, 581, 8794	1.08	645	0.2157	644	0	1	2	4
AHSG	CLL-H-001159, CLL-H-001160, CLL-H-001161, CLL-H-001162, CLL-H-001163, CLL-H-001164	6	9558, 8131, 6282, 16005, 13315, 7240	1.08	641	0.2161	645	0	0	0	4
PSMC2	CLL-H-021467, CLL-H-021468, CLL-H-021469, CLL-H-021470, CLL-H-021471, CLL-H-021472	6	3602, 21026, 4227, 11248, 12606, 895	1.08	642	0.2162	646	0	1	3	3
IRAK3	CLL-H-014532, CLL-H-014534, CLL-H-014535, CLL-H-014536, CLL-H-014537	5	8179, 327, 2678, 16391, 12566	1.08	648	0.2164	647	1	1	2	3
ATF2	CLL-H-002513, CLL-H-002514, CLL-H-002515, CLL-H-002516, CLL-H-002517, CLL-H-002518	6	1887, 20474, 9544, 6890, 9283, 10441	1.08	644	0.2166	649	0	0	1	4
POLM	CLL-H-020489, CLL-H-020490, CLL-H-020491, CLL-H-020492, CLL-H-020493, CLL-H-020494	6	4296, 361, 8195, 11470, 19364, 5926	1.08	646	0.2166	648	1	1	2	4
STX3	CLL-H-024823, CLL-H-024824, CLL-H-024825, CLL-H-024826, CLL-H-024827	5	15127, 14295, 237, 12036, 9710	1.08	650	0.2169	650	1	1	1	2
BMP4	CLL-H-003582, CLL-H-003583, CLL-H-003584, CLL-H-003585, CLL-H-003586, CLL-H-003587	6	2574, 7357, 6755, 1022, 14520, 20904	1.08	647	0.2172	651	0	0	2	4
SPRY1	CLL-H-024399, CLL-H-024400, CLL-H-024401, CLL-H-024402, CLL-H-024403	5	963, 21350, 4036, 4264, 20830	1.08	655	0.2181	653	0	1	3	3
PIGQ	CLL-H-019851, CLL-H-019852, CLL-H-019853, CLL-H-019854, CLL-H-019855, CLL-H-019856	6	1998, 2646, 11889, 15598, 24946, 2834	1.08	649	0.2182	655	0	0	3	3
RFXAP	CLL-H-022524, CLL-H-022525, CLL-H-022526, CLL-H-022527, CLL-H-022528, CLL-H-022529	6	5918, 16041, 15782, 11531, 10619, 13826	1.08	651	0.2182	654	0	0	0	1
MFNG	CLL-H-016810, CLL-H-016811, CLL-H-016812, CLL-H-016813, CLL-H-016814, CLL-H-016815	6	8178, 3025, 25949, 6796, 4319, 3562	1.08	652	0.2185	656	0	0	3	5
DVL1	CLL-H-008643, CLL-H-008644, CLL-H-008645, CLL-H-008646, CLL-H-008647	5	10059, 16102, 5732, 724, 9126	1.08	656	0.2187	657	0	1	1	3
HTR1F	CLL-H-013469, CLL-H-013470, CLL-H-013471, CLL-H-013472, CLL-H-013473, CLL-H-013474	6	12481, 6855, 20748, 877, 1154, 10987	1.08	654	0.2189	658	0	1	2	3
GZMB	CLL-H-012433, CLL-H-012434, CLL-H-012435, CLL-H-012436, CLL-H-012437	5	13669, 15172, 5535, 10823, 6726	1.08	658	0.2191	659	0	0	0	2
CALCR	CLL-H-004188, CLL-H-004189, CLL-H-004190, CLL-H-004191, CLL-H-004192	5	12670, 4058, 5270, 16201, 3546	1.08	659	0.2191	660	0	0	2	3
DEGS1	CLL-H-007975, CLL-H-007976, CLL-H-007977, CLL-H-007978, CLL-H-007979, CLL-H-007980	6	23457, 7858, 9587, 1967, 8540, 7666	1.08	660	0.2213	663	0	0	1	5
TLR9	CLL-H-025682, CLL-H-025683, CLL-H-025684, CLL-H-025685, CLL-H-025686, CLL-H-025687	6	22508, 2484, 16105, 10672, 3521, 2275	1.08	661	0.2219	664	0	0	3	3
CHUK	CLL-H-006000, CLL-H-006002, CLL-H-006003, CLL-H-006004	4	14808, 19746, 12875, 68	1.07	672	0.2176	652	1	1	1	1
AGPAT3	CLL-H-001083, CLL-H-001084, CLL-H-001085, CLL-H-001086, CLL-H-001087	5	2497, 24089, 3211, 7895, 4924	1.07	662	0.2206	661	0	0	3	4
GCM1	CLL-H-011181, CLL-H-011182, CLL-H-011183, CLL-H-011184, CLL-H-011185	5	6485, 9016, 18877, 6288, 4602	1.07	663	0.2209	662	0	0	1	4
MMP7	CLL-H-017007, CLL-H-017008, CLL-H-017009, CLL-H-017010, CLL-H-017011	5	2377, 5047, 1297, 11246, 23105	1.07	667	0.2224	665	0	0	2	3
ABLIM2	CLL-H-000309, CLL-H-000310, CLL-H-000311, CLL-H-000312, CLL-H-000313	5	2211, 3098, 1149, 18372, 25987	1.07	670	0.223	666	0	0	3	3
SPRED1	CLL-H-024387, CLL-H-024388, CLL-H-024389, CLL-H-024390, CLL-H-024391, CLL-H-024392	6	18084, 23318, 4579, 1961, 6193, 4202	1.07	664	0.2233	667	0	0	3	4
SCN8A	CLL-H-023104, CLL-H-023105, CLL-H-023106, CLL-H-023107, CLL-H-023108, CLL-H-023109	6	8886, 11192, 1785, 3300, 10355, 18525	1.07	665	0.2235	668	0	0	2	3
AK5	CLL-H-001210, CLL-H-001211, CLL-H-001212, CLL-H-001213, CLL-H-001214, CLL-H-001215	6	9349, 1735, 24881, 5063, 2844, 8798	1.07	666	0.2242	670	0	0	2	5
LIG1	CLL-H-015611, CLL-H-015612, CLL-H-015613, CLL-H-015614, CLL-H-015615, CLL-H-015616	6	4653, 13559, 15511, 13233, 16138, 8366	1.07	668	0.2246	671	0	0	1	2
MAPK8	CLL-H-016418, CLL-H-016419, CLL-H-016420, CLL-H-016421, CLL-H-016422, CLL-H-016423	6	5466, 4452, 1201, 11625, 6662, 24038	1.07	669	0.2246	672	0	0	2	4
DCXR	CLL-H-007815, CLL-H-007816, CLL-H-007817, CLL-H-007818, CLL-H-007819	5	3263, 1692, 25472, 343, 24431	1.07	673	0.2247	673	1	1	3	3
CTPS2	CLL-H-007155, CLL-H-007156, CLL-H-007157, CLL-H-007158, CLL-H-007159, CLL-H-007160	6	16366, 11249, 11943, 1716, 4535, 3775	1.07	671	0.2255	674	0	0	3	3
PIGC	CLL-H-019798, CLL-H-019799, CLL-H-019800, CLL-H-019801, CLL-H-019802, CLL-H-019803	6	2825, 20302, 10049, 387, 11354, 9860	1.07	674	0.2281	685	1	1	2	3
PEMT	CLL-H-019519, CLL-H-019520, CLL-H-019521, CLL-H-019522, CLL-H-019523, CLL-H-019524	6	16195, 4297, 819, 13838, 12077, 9149	1.07	675	0.2282	686	0	1	2	3
CSNK2A2	CLL-H-007023, CLL-H-007024, CLL-H-007025, CLL-H-007026	4	12931, 6612, 8014, 14298	1.06	698	0.2236	669	0	0	0	2
OBFC2B	CLL-H-018694, CLL-H-018695, CLL-H-018696, CLL-H-018697, CLL-H-018698	5	2881, 17487, 9733, 6380, 3740	1.06	676	0.2256	675	0	0	2	4
MBP	CLL-H-016556, CLL-H-016557, CLL-H-016558, CLL-H-016559, CLL-H-016560	5	2164, 23088, 13843, 5263, 688	1.06	677	0.226	676	0	1	2	3
CYP4F12	CLL-H-007577, CLL-H-007578, CLL-H-007579, CLL-H-007580, CLL-H-007581	5	20431, 16001, 1939, 259, 19143	1.06	678	0.2263	678	1	1	2	2
MAML1	CLL-H-016155, CLL-H-016156, CLL-H-016157, CLL-H-016158, CLL-H-016159	5	13987, 4964, 11043, 15307, 1383	1.06	679	0.2263	677	0	0	2	2
ALG11	CLL-H-001505, CLL-H-001506, CLL-H-001507, CLL-H-001508, CLL-H-001509	5	11582, 11581, 15879, 2008, 1574	1.06	680	0.2263	679	0	0	2	2
S100A4	CLL-H-022933, CLL-H-022934, CLL-H-022935, CLL-H-022936, CLL-H-022937	5	7673, 18143, 21607, 1390, 816	1.06	681	0.2263	680	0	1	2	3
IMPDH2	CLL-H-014415, CLL-H-014416, CLL-H-014417, CLL-H-014418, CLL-H-014419	5	10817, 11300, 23826, 251, 2226	1.06	682	0.2267	681	1	1	2	2
CIITA	CLL-H-006010, CLL-H-006011, CLL-H-006012, CLL-H-006013, CLL-H-006014	5	6750, 8589, 3197, 15317, 12965	1.06	683	0.227	682	0	0	1	3
DHRS3	CLL-H-008111, CLL-H-008112, CLL-H-008113, CLL-H-008114, CLL-H-008115	5	5393, 16934, 1375, 4150, 16776	1.06	684	0.228	684	0	0	2	3
NR6A1	CLL-H-018464, CLL-H-018465, CLL-H-018466, CLL-H-018467, CLL-H-018468	5	14311, 1847, 17518, 3368, 5550	1.06	685	0.228	683	0	0	2	3
ASNA1	CLL-H-002476, CLL-H-002477, CLL-H-002478, CLL-H-002479, CLL-H-002480	5	8076, 3207, 24256, 6089, 1446	1.06	687	0.2284	687	0	0	2	4
AARS	CLL-H-000065, CLL-H-000066, CLL-H-000067, CLL-H-000068, CLL-H-000069	5	6189, 14671, 4813, 17604, 394	1.06	688	0.2287	688	1	1	2	3
PLCD1	CLL-H-020191, CLL-H-020192, CLL-H-020193, CLL-H-020194, CLL-H-020195	5	2065, 20746, 19722, 4426, 3117	1.06	689	0.2287	689	0	0	3	3
RHOA	CLL-H-022560, CLL-H-022561, CLL-H-022562, CLL-H-022563, CLL-H-022564	5	344, 8492, 2916, 25803, 4323	1.06	692	0.2292	690	1	1	3	4
METTL6	CLL-H-016799, CLL-H-016800, CLL-H-016801, CLL-H-016802, CLL-H-016803	5	10236, 5737, 14758, 15367, 4377	1.06	693	0.2296	692	0	0	1	2
PIR	CLL-H-019999, CLL-H-020000, CLL-H-020001, CLL-H-020002, CLL-H-020003	5	11758, 5764, 16897, 3583, 2334	1.06	694	0.2296	691	0	0	2	3
NFKBIB	CLL-H-018001, CLL-H-018002, CLL-H-018003, CLL-H-018004, CLL-H-018005	5	24314, 215, 12330, 5312, 4753	1.06	695	0.2298	693	1	1	2	3
PIGA	CLL-H-019788, CLL-H-019789, CLL-H-019790, CLL-H-019791, CLL-H-019792	5	1816, 10773, 14220, 15370, 5653	1.06	696	0.2299	694	0	0	1	2
GABARAPL1	CLL-H-010696, CLL-H-010697, CLL-H-010698, CLL-H-010699, CLL-H-010700	5	3531, 23366, 2602, 4357, 12905	1.06	699	0.2303	695	0	0	3	3
REPS1	CLL-H-022434, CLL-H-022435, CLL-H-022436, CLL-H-022437, CLL-H-022438	5	13192, 17138, 5301, 4263, 3309	1.06	700	0.2303	696	0	0	2	3
HRH4	CLL-H-013207, CLL-H-013208, CLL-H-013209, CLL-H-013210, CLL-H-013211, CLL-H-013212	6	3493, 1177, 12118, 21192, 1285, 23793	1.06	686	0.2308	697	0	0	3	3
MAPK10	CLL-H-016379, CLL-H-016380, CLL-H-016381, CLL-H-016382, CLL-H-016383, CLL-H-016384	6	13262, 7667, 1184, 5907, 21446, 2027	1.06	690	0.2315	698	0	0	2	4
IL21	CLL-H-014199, CLL-H-014200, CLL-H-014201, CLL-H-014202, CLL-H-014203, CLL-H-014204	6	185, 24945, 13039, 1384, 8262, 15053	1.06	691	0.2317	699	1	1	2	3
ATG4C	CLL-H-002585, CLL-H-002586, CLL-H-002587, CLL-H-002588, CLL-H-002589, CLL-H-002590	6	17712, 20510, 718, 7056, 247, 25429	1.06	697	0.2327	701	1	2	2	3
C3AR1	CLL-H-003907, CLL-H-003908, CLL-H-003909, CLL-H-003910, CLL-H-003911, CLL-H-003912	6	11303, 20486, 3541, 10517, 5556, 769	1.06	701	0.2337	703	0	1	2	3
XIST	CLL-H-027272, CLL-H-027273, CLL-H-027274, CLL-H-027275, CLL-H-027276	5	18065, 8558, 9754, 3719, 2047	1.05	702	0.2321	700	0	0	2	4
PLAUR	CLL-H-020170, CLL-H-020171, CLL-H-020172, CLL-H-020173, CLL-H-020174	5	12534, 6761, 20888, 1840, 766	1.05	706	0.2336	702	0	1	2	3
SETD2	CLL-H-023353, CLL-H-023354, CLL-H-023355, CLL-H-023356, CLL-H-023357	5	10606, 10491, 6745, 16, 25691	1.05	708	0.2338	704	1	1	1	2
NT5C	CLL-H-018545, CLL-H-018546, CLL-H-018547, CLL-H-018548, CLL-H-018549, CLL-H-018550	6	4962, 101, 18382, 26033, 4905, 6201	1.05	703	0.2343	705	1	1	3	4
CSF2	CLL-H-006940, CLL-H-006941, CLL-H-006942, CLL-H-006943, CLL-H-006944, CLL-H-006945	6	42, 14633, 26496, 17685, 21702, 979	1.05	704	0.2345	706	1	2	2	2
POLD3	CLL-H-020424, CLL-H-020425, CLL-H-020426, CLL-H-020427, CLL-H-020428	5	8951, 10611, 15456, 12366, 4060	1.05	710	0.2348	707	0	0	1	2
IGFBP4	CLL-H-013934, CLL-H-013935, CLL-H-013936, CLL-H-013937, CLL-H-013938	5	862, 19767, 9511, 8449, 7722	1.05	711	0.2349	708	0	1	1	4
TREX2	CLL-H-026134, CLL-H-026135, CLL-H-026136, CLL-H-026137, CLL-H-026138	5	20854, 1715, 11545, 5127, 5241	1.05	713	0.2354	709	0	0	1	3
GNG13	CLL-H-011636, CLL-H-011637, CLL-H-011638, CLL-H-011639, CLL-H-011640, CLL-H-011641	6	909, 22547, 13543, 967, 7162, 15144	1.05	705	0.236	710	0	2	2	3
RRM2B	CLL-H-022843, CLL-H-022844, CLL-H-022845, CLL-H-022846, CLL-H-022847	5	15668, 8594, 563, 10481, 7564	1.05	714	0.2365	711	0	1	1	3
ENO2	CLL-H-009215, CLL-H-009216, CLL-H-009217, CLL-H-009218, CLL-H-009219, CLL-H-009220	6	17668, 1073, 4072, 16820, 18458, 2730	1.05	707	0.2368	712	0	0	3	3
SIGLEC1	CLL-H-023533, CLL-H-023534, CLL-H-023535, CLL-H-023536, CLL-H-023537	5	14151, 7080, 12113, 15505, 6495	1.05	715	0.2372	713	0	0	0	2
ITPA	CLL-H-014796, CLL-H-014797, CLL-H-014798, CLL-H-014799, CLL-H-014800, CLL-H-014801	6	16338, 13819, 11559, 9185, 9505, 10824	1.05	709	0.2373	715	0	0	0	2
NT5C3	CLL-H-018568, CLL-H-018569, CLL-H-018570, CLL-H-018571, CLL-H-018572	5	11106, 5426, 6038, 19952, 613	1.05	716	0.2373	714	0	1	1	3
IRF2	CLL-H-014555, CLL-H-014556, CLL-H-014557, CLL-H-014558, CLL-H-014559	5	293, 20087, 2841, 5194, 22914	1.05	717	0.2374	716	1	1	2	3
OXSM	CLL-H-018889, CLL-H-018890, CLL-H-018891, CLL-H-018892, CLL-H-018893, CLL-H-018894	6	10160, 2018, 23482, 4119, 9264, 4641	1.05	712	0.2381	720	0	0	3	4
MVK	CLL-H-017322, CLL-H-017323, CLL-H-017324, CLL-H-017325, CLL-H-017326, CLL-H-017327	6	12734, 19222, 481, 3213, 13682, 5044	1.05	718	0.2419	730	1	1	2	3
ARRB1	CLL-H-002402, CLL-H-002403, CLL-H-002404, CLL-H-002405, CLL-H-002406	5	24340, 4174, 94, 20736, 5122	1.04	719	0.2374	718	1	1	2	3
NR3C1	CLL-H-018424, CLL-H-018425, CLL-H-018426, CLL-H-018427, CLL-H-018428	5	7985, 11393, 12853, 7600, 15518	1.04	720	0.2374	717	0	0	0	2
RERE	CLL-H-022444, CLL-H-022445, CLL-H-022446, CLL-H-022447, CLL-H-022448	5	2543, 4292, 24062, 4133, 11372	1.04	721	0.2377	719	0	0	3	3
GP6	CLL-H-011743, CLL-H-011744, CLL-H-011745, CLL-H-011746, CLL-H-011747	5	1506, 1454, 8730, 11853, 22604	1.04	722	0.2392	721	0	0	2	3
NEU1	CLL-H-017891, CLL-H-017892, CLL-H-017893, CLL-H-017894, CLL-H-017895	5	12842, 8293, 867, 2190, 18521	1.04	724	0.2395	722	0	1	2	3
TRO	CLL-H-026188, CLL-H-026189, CLL-H-026190, CLL-H-026191, CLL-H-026192	5	22386, 2688, 7797, 8829, 2708	1.04	725	0.2395	723	0	0	2	4
ENTPD1	CLL-H-009258, CLL-H-009259, CLL-H-009260, CLL-H-009261, CLL-H-009262	5	2862, 7490, 24616, 7388, 5353	1.04	726	0.2397	724	0	0	1	4
FSCN1	CLL-H-010448, CLL-H-010449, CLL-H-010450, CLL-H-010451, CLL-H-010452	5	13054, 1150, 13242, 22122, 1595	1.04	727	0.2398	725	0	0	2	2
RAB23	CLL-H-021895, CLL-H-021896, CLL-H-021897, CLL-H-021898, CLL-H-021899	5	9654, 3926, 2021, 20739, 5451	1.04	728	0.24	727	0	0	2	4
ZDHHC8	CLL-H-027430, CLL-H-027431, CLL-H-027432, CLL-H-027433, CLL-H-027434	5	17493, 1620, 11068, 2500, 6341	1.04	729	0.24	726	0	0	2	3
HMGCL	CLL-H-012966, CLL-H-012967, CLL-H-012968, CLL-H-012969, CLL-H-012970	5	10437, 9677, 18374, 6563, 231	1.04	732	0.2404	728	1	1	1	3
ACVR1	CLL-H-000692, CLL-H-000693, CLL-H-000694, CLL-H-000695, CLL-H-000696	5	1995, 12395, 10161, 15583, 14205	1.04	733	0.2407	729	0	0	1	1
RAP1B	CLL-H-022134, CLL-H-022135, CLL-H-022136, CLL-H-022137, CLL-H-022138	5	9926, 1421, 8086, 17674, 7671	1.04	737	0.2422	731	0	0	1	4
MARCKS	CLL-H-016474, CLL-H-016475, CLL-H-016476, CLL-H-016477, CLL-H-016478	5	15258, 964, 11920, 11307, 15621	1.04	738	0.2425	733	0	1	1	1
DNAJB2	CLL-H-008326, CLL-H-008327, CLL-H-008328, CLL-H-008329, CLL-H-008330	5	4120, 1784, 8083, 24208, 7820	1.04	739	0.2425	732	0	0	2	4
CXCR4	CLL-H-007320, CLL-H-007321, CLL-H-007322, CLL-H-007323, CLL-H-007324	5	12237, 15289, 19030, 24355, 19	1.04	741	0.2426	734	1	1	1	1
ARSB	CLL-H-002418, CLL-H-002419, CLL-H-002420, CLL-H-002421, CLL-H-002422	5	11058, 5083, 14606, 6329, 15625	1.04	742	0.2428	735	0	0	0	2
IL18R1	CLL-H-014140, CLL-H-014141, CLL-H-014142, CLL-H-014143, CLL-H-014144, CLL-H-014145	6	12899, 7642, 13924, 11115, 12639, 16424	1.04	723	0.2438	739	0	0	0	1
PIAS4	CLL-H-019772, CLL-H-019773, CLL-H-019774, CLL-H-019775, CLL-H-019776, CLL-H-019777	6	18704, 13343, 2215, 1853, 20537, 3928	1.04	730	0.2457	744	0	0	3	3
RPL8	CLL-H-022747, CLL-H-022748, CLL-H-022749, CLL-H-022750, CLL-H-022751, CLL-H-022752	6	757, 15496, 14123, 629, 23270, 21678	1.04	731	0.2458	745	0	2	2	2
BACE2	CLL-H-003157, CLL-H-003158, CLL-H-003159, CLL-H-003160, CLL-H-003161, CLL-H-003162	6	2106, 18955, 20528, 1570, 7260, 6940	1.04	734	0.2473	747	0	0	2	4
NFKBIL1	CLL-H-018011, CLL-H-018012, CLL-H-018013, CLL-H-018014, CLL-H-018015, CLL-H-018016	6	3291, 609, 14919, 16477, 9409, 10637	1.04	735	0.2474	748	0	1	2	3
GGTL3	CLL-H-011330, CLL-H-011331, CLL-H-011332, CLL-H-011333, CLL-H-011334, CLL-H-011335	6	9895, 7221, 11217, 18236, 2918, 10237	1.04	736	0.2477	749	0	0	1	3
ITGB7	CLL-H-014778, CLL-H-014779, CLL-H-014780, CLL-H-014781, CLL-H-014782, CLL-H-014783	6	9014, 6152, 4820, 3645, 16499, 12986	1.04	740	0.2487	750	0	0	2	4
CYP2F1	CLL-H-007497, CLL-H-007498, CLL-H-007499, CLL-H-007500, CLL-H-007501, CLL-H-007502	6	1953, 14735, 4714, 435, 20126, 19311	1.04	743	0.2489	752	1	1	3	3
UGT2B11	CLL-H-026689, CLL-H-026690, CLL-H-026691, CLL-H-026692, CLL-H-026693	5	4788, 3768, 22371, 9987, 3920	1.03	744	0.243	736	0	0	3	4
DVL2	CLL-H-008648, CLL-H-008649, CLL-H-008650, CLL-H-008651, CLL-H-008652	5	5061, 3571, 21957, 511, 20318	1.03	745	0.2434	737	0	1	2	3
ELAVL1	CLL-H-009112, CLL-H-009113, CLL-H-009114, CLL-H-009115, CLL-H-009116	5	15241, 5689, 15642, 14449, 15577	1.03	747	0.2437	738	0	0	0	1
TRIP10	CLL-H-026177, CLL-H-026178, CLL-H-026179, CLL-H-026180, CLL-H-026181	5	9112, 16382, 1534, 1241, 21931	1.03	749	0.2443	740	0	0	2	3
ZFYVE16	CLL-H-027455, CLL-H-027456, CLL-H-027457, CLL-H-027458, CLL-H-027459	5	18255, 3452, 44, 22133, 7572	1.03	750	0.2445	741	1	1	2	3
HCLS1	CLL-H-012568, CLL-H-012569, CLL-H-012570, CLL-H-012571, CLL-H-012572	5	21278, 4375, 6183, 7394, 8807	1.03	751	0.2446	742	0	0	1	4
ITGAE	CLL-H-014708, CLL-H-014709, CLL-H-014710, CLL-H-014711, CLL-H-014712	5	15657, 5225, 3717, 11213, 7326	1.03	752	0.2447	743	0	0	1	3
GCNT1	CLL-H-011186, CLL-H-011187, CLL-H-011188, CLL-H-011189, CLL-H-011190	5	15474, 22801, 5390, 635, 3135	1.03	757	0.2462	746	0	1	2	3
CA8	CLL-H-004060, CLL-H-004061, CLL-H-004062, CLL-H-004063, CLL-H-004064	5	1267, 15709, 11777, 9647, 8714	1.03	760	0.2489	751	0	0	1	3
LAP3	CLL-H-015410, CLL-H-015411, CLL-H-015412, CLL-H-015413, CLL-H-015414	5	13092, 8006, 15712, 15495, 6417	1.03	761	0.2489	753	0	0	0	2
NEIL2	CLL-H-017864, CLL-H-017865, CLL-H-017866, CLL-H-017867, CLL-H-017868, CLL-H-017869	6	10559, 4161, 20019, 11315, 4383, 2605	1.03	746	0.2492	754	0	0	3	3
A2M	CLL-H-000028, CLL-H-000029, CLL-H-000030, CLL-H-000031, CLL-H-000032	5	18416, 20251, 4126, 693, 5476	1.03	763	0.2493	755	0	1	2	3
CD8A	CLL-H-005177, CLL-H-005178, CLL-H-005179, CLL-H-005180, CLL-H-005181	5	8607, 15722, 10592, 12801, 11574	1.03	764	0.2494	756	0	0	0	1
ITGB3	CLL-H-014751, CLL-H-014752, CLL-H-014753, CLL-H-014754, CLL-H-014755	5	9576, 15726, 6627, 2658, 11562	1.03	765	0.2496	757	0	0	1	3
AICDA	CLL-H-001170, CLL-H-001171, CLL-H-001172, CLL-H-001173, CLL-H-001174, CLL-H-001175	6	5991, 15790, 1215, 16519, 11730, 12591	1.03	748	0.2502	758	0	0	1	2
LOC284064	CLL-H-015733, CLL-H-015734, CLL-H-015735, CLL-H-015736, CLL-H-015737, CLL-H-015738	6	20948, 22639, 13678, 21271, 24761, 6	1.03	753	0.2511	761	1	1	1	1
FGF1	CLL-H-010001, CLL-H-010002, CLL-H-010003, CLL-H-010004, CLL-H-010005, CLL-H-010006	6	23601, 2746, 1648, 12324, 3239, 21226	1.03	754	0.2515	765	0	0	3	3
BIK	CLL-H-003485, CLL-H-003486, CLL-H-003487, CLL-H-003488, CLL-H-003489, CLL-H-003490	6	14237, 5917, 1021, 949, 16585, 21694	1.03	755	0.252	769	0	1	2	3
ANGPTL6	CLL-H-001792, CLL-H-001793, CLL-H-001794, CLL-H-001795, CLL-H-001796, CLL-H-001797	6	8654, 661, 13811, 15768, 16545, 9930	1.03	756	0.2521	770	0	1	1	3
ARHGEF7	CLL-H-002334, CLL-H-002335, CLL-H-002336, CLL-H-002337, CLL-H-002338, CLL-H-002339	6	8049, 9974, 12262, 5629, 16907, 353	1.03	758	0.2529	773	1	1	1	4
CNR2	CLL-H-006353, CLL-H-006354, CLL-H-006355, CLL-H-006356, CLL-H-006357, CLL-H-006358	6	9525, 14355, 3173, 9052, 10469, 16573	1.03	759	0.2538	775	0	0	1	3
PDGFB	CLL-H-019390, CLL-H-019391, CLL-H-019392, CLL-H-019393, CLL-H-019394, CLL-H-019395	6	924, 14666, 16582, 8593, 14689, 15704	1.03	762	0.2548	778	0	1	1	2
DUSP1	CLL-H-008599, CLL-H-008600, CLL-H-008601, CLL-H-008602, CLL-H-008603, CLL-H-008604	6	16600, 11258, 7151, 11915, 15128, 2796	1.03	766	0.2557	779	0	0	1	2
IDI1	CLL-H-013689, CLL-H-013690, CLL-H-013691, CLL-H-013692, CLL-H-013693	5	20070, 5581, 3179, 9321, 8485	1.02	767	0.2503	759	0	0	1	4
SMC6	CLL-H-024035, CLL-H-024036, CLL-H-024037, CLL-H-024038, CLL-H-024039	5	6169, 3640, 26220, 6301, 2589	1.02	769	0.251	760	0	0	2	4
MAGI2	CLL-H-016132, CLL-H-016133, CLL-H-016134, CLL-H-016135, CLL-H-016136	5	7717, 15753, 9591, 15738, 6100	1.02	770	0.2511	762	0	0	0	3
RAB7A	CLL-H-021948, CLL-H-021949, CLL-H-021950, CLL-H-021951, CLL-H-021952	5	9120, 3152, 8064, 3734, 21517	1.02	771	0.2511	763	0	0	2	4
HAGH	CLL-H-012479, CLL-H-012480, CLL-H-012481, CLL-H-012482, CLL-H-012483	5	3466, 4868, 15009, 14305, 15755	1.02	772	0.2511	764	0	0	2	2
PML	CLL-H-020324, CLL-H-020325, CLL-H-020326, CLL-H-020327, CLL-H-020328	5	5471, 11402, 794, 13873, 15762	1.02	773	0.2515	766	0	1	1	2
OLIG2	CLL-H-018755, CLL-H-018756, CLL-H-018757, CLL-H-018758, CLL-H-018759	5	4108, 5119, 10600, 9947, 15763	1.02	774	0.2517	767	0	0	1	3
IFNG	CLL-H-013859, CLL-H-013860, CLL-H-013861, CLL-H-013862, CLL-H-013863	5	279, 9892, 11599, 15766, 7707	1.02	775	0.2518	768	1	1	1	3
MCM10	CLL-H-016624, CLL-H-016625, CLL-H-016626, CLL-H-016627, CLL-H-016628	5	49, 15396, 9507, 22121, 7879	1.02	777	0.2524	771	1	1	1	3
PLA1A	CLL-H-020061, CLL-H-020062, CLL-H-020063, CLL-H-020064, CLL-H-020065	5	8839, 6596, 13389, 15776, 842	1.02	778	0.2527	772	0	1	1	3
TCF7L2	CLL-H-025261, CLL-H-025262, CLL-H-025263, CLL-H-025264, CLL-H-025265	5	152, 10974, 12574, 2617, 24487	1.02	780	0.253	774	1	1	2	2
DCI	CLL-H-007761, CLL-H-007762, CLL-H-007763, CLL-H-007764, CLL-H-007765	5	15148, 22259, 2090, 5286, 1959	1.02	785	0.2546	777	0	0	2	3
IDS	CLL-H-013700, CLL-H-013701, CLL-H-013702, CLL-H-013703, CLL-H-013704	5	6753, 4612, 593, 15818, 14561	1.02	786	0.2559	780	0	1	2	3
SOCS5	CLL-H-024223, CLL-H-024224, CLL-H-024225, CLL-H-024226, CLL-H-024227	5	4765, 3111, 22680, 15946, 2487	1.02	787	0.2564	781	0	0	3	3
CTNNA3	CLL-H-007122, CLL-H-007124, CLL-H-007125, CLL-H-007126, CLL-H-007127	5	16745, 659, 10719, 6984, 5977	1.02	788	0.2565	782	0	1	1	3
IDI2	CLL-H-013694, CLL-H-013695, CLL-H-013696, CLL-H-013697, CLL-H-013698, CLL-H-013699	6	773, 10163, 16616, 12552, 6758, 6528	1.02	768	0.2568	783	0	1	1	3
GRM6	CLL-H-012137, CLL-H-012138, CLL-H-012139, CLL-H-012140, CLL-H-012141	5	22506, 6547, 13485, 1893, 696	1.02	789	0.2571	784	0	1	2	3
AZGP1	CLL-H-003000, CLL-H-003001, CLL-H-003002, CLL-H-003003, CLL-H-003004	5	17059, 22832, 1316, 15452, 1223	1.02	792	0.2574	785	0	0	2	2
CBS	CLL-H-004546, CLL-H-004547, CLL-H-004548, CLL-H-004549, CLL-H-004550, CLL-H-004551	6	2060, 24785, 1164, 25198, 2290, 17479	1.02	776	0.2578	786	0	0	3	3
TGFBI	CLL-H-025443, CLL-H-025444, CLL-H-025445, CLL-H-025446, CLL-H-025447, CLL-H-025448	6	5029, 9537, 11362, 9151, 5418, 18176	1.02	779	0.2581	788	0	0	0	4
ADCY1	CLL-H-000797, CLL-H-000798, CLL-H-000799, CLL-H-000800, CLL-H-000801, CLL-H-000802	6	6878, 16654, 10616, 14685, 7627, 6509	1.02	781	0.2591	792	0	0	0	3
CCL11	CLL-H-004611, CLL-H-004612, CLL-H-004613, CLL-H-004614, CLL-H-004615, CLL-H-004616	6	1463, 6256, 3906, 12923, 1705, 26005	1.02	782	0.2591	793	0	0	3	4
OGG1	CLL-H-018733, CLL-H-018734, CLL-H-018735, CLL-H-018736, CLL-H-018737, CLL-H-018738	6	5311, 12101, 6323, 1332, 10650, 16832	1.02	783	0.2595	794	0	0	1	3
KCNQ2	CLL-H-015097, CLL-H-015098, CLL-H-015099, CLL-H-015100, CLL-H-015101, CLL-H-015102	6	9884, 9946, 15846, 16416, 14972, 16666	1.02	784	0.2598	795	0	0	0	2
WBSCR17	CLL-H-027055, CLL-H-027056, CLL-H-027057, CLL-H-027058, CLL-H-027059, CLL-H-027060	6	13, 7069, 7917, 26250, 8320, 10065	1.02	790	0.2615	799	1	1	1	4
CAMK2G	CLL-H-004264, CLL-H-004265, CLL-H-004266, CLL-H-004267, CLL-H-004268, CLL-H-004269	6	21155, 347, 18552, 6162, 1407, 17992	1.02	791	0.2617	800	1	1	2	3
TRAF5	CLL-H-026095, CLL-H-026096, CLL-H-026097, CLL-H-026099	4	10380, 2455, 19433, 2907	1.01	800	0.2545	776	0	0	2	2
AK7	CLL-H-001216, CLL-H-001217, CLL-H-001218, CLL-H-001219, CLL-H-001220	5	6552, 21080, 1940, 15871, 728	1.01	793	0.2579	787	0	1	2	3
FGF11	CLL-H-010013, CLL-H-010014, CLL-H-010015, CLL-H-010016, CLL-H-010017	5	7568, 10693, 15861, 5903, 3838	1.01	794	0.2586	789	0	0	1	3
DCTD	CLL-H-007804, CLL-H-007805, CLL-H-007806, CLL-H-007807, CLL-H-007808	5	15862, 8451, 486, 15109, 14839	1.01	795	0.2586	790	1	1	1	2
OAZ1	CLL-H-018684, CLL-H-018685, CLL-H-018686, CLL-H-018687, CLL-H-018688	5	10306, 21171, 10960, 531, 2706	1.01	797	0.2588	791	0	1	2	2
ARHGEF11	CLL-H-002301, CLL-H-002302, CLL-H-002303, CLL-H-002304, CLL-H-002305	5	1546, 14526, 2046, 16825, 7389	1.01	802	0.2598	796	0	0	2	3
IRS2	CLL-H-014614, CLL-H-014615, CLL-H-014616, CLL-H-014617, CLL-H-014618	5	7356, 6907, 9996, 6497, 16044	1.01	803	0.2608	797	0	0	0	4
PFDN2	CLL-H-019565, CLL-H-019566, CLL-H-019567, CLL-H-019568, CLL-H-019569	5	26048, 2419, 3538, 3391, 10018	1.01	804	0.2614	798	0	0	3	3
HAO2	CLL-H-012502, CLL-H-012503, CLL-H-012504, CLL-H-012505, CLL-H-012506	5	589, 7928, 10958, 2911, 17430	1.01	806	0.2622	801	0	1	2	3
GP9	CLL-H-011748, CLL-H-011749, CLL-H-011750, CLL-H-011751, CLL-H-011752	5	20711, 2277, 2263, 5707, 14217	1.01	807	0.2623	802	0	0	2	3
ESR2	CLL-H-009489, CLL-H-009490, CLL-H-009491, CLL-H-009492, CLL-H-009493	5	13189, 4878, 15596, 8627, 15930	1.01	808	0.2625	803	0	0	1	2
ACAD8	CLL-H-000351, CLL-H-000352, CLL-H-000353, CLL-H-000354, CLL-H-000355, CLL-H-000356	6	16720, 7814, 14733, 10414, 1613, 10292	1.01	796	0.263	804	0	0	1	2
GCA	CLL-H-011126, CLL-H-011127, CLL-H-011128, CLL-H-011129, CLL-H-011130, CLL-H-011131	6	25201, 1814, 2232, 8929, 9757, 4894	1.01	798	0.2637	805	0	0	3	5
ARNT2	CLL-H-002351, CLL-H-002352, CLL-H-002353, CLL-H-002354, CLL-H-002355	5	12791, 8840, 4635, 15952, 13356	1.01	811	0.264	807	0	0	1	2
CYP1B1	CLL-H-007410, CLL-H-007411, CLL-H-007412, CLL-H-007413, CLL-H-007414, CLL-H-007415	6	4780, 16738, 11299, 16281, 379, 11621	1.01	799	0.2642	808	1	1	2	2
ALDH4A1	CLL-H-001452, CLL-H-001453, CLL-H-001454, CLL-H-001455, CLL-H-001456, CLL-H-001457	6	10383, 3686, 3432, 19225, 13615, 4320	1.01	801	0.2643	809	0	0	3	3
STAT1	CLL-H-024679, CLL-H-024680, CLL-H-024681, CLL-H-024682, CLL-H-024683, CLL-H-024684	6	3453, 6841, 21826, 18900, 4185, 4425	1.01	805	0.2662	812	0	0	3	4
HBA2	CLL-H-012529, CLL-H-012530, CLL-H-012531, CLL-H-012532, CLL-H-012533, CLL-H-012534	6	3981, 19620, 10035, 1475, 4827, 12577	1.01	809	0.2673	820	0	0	3	3
HSPB1	CLL-H-013419, CLL-H-013420, CLL-H-013421, CLL-H-013422, CLL-H-013423, CLL-H-013424	6	16799, 2209, 14840, 8881, 7793, 6046	1.01	810	0.2679	822	0	0	1	4
CTNNB1	CLL-H-007134, CLL-H-007135, CLL-H-007136, CLL-H-007137, CLL-H-007138	5	14541, 22708, 315, 22189, 1799	1	813	0.2652	810	1	1	2	2
KLF2	CLL-H-015218, CLL-H-015219, CLL-H-015220, CLL-H-015221, CLL-H-015222	5	15976, 8128, 7269, 12710, 4666	1	814	0.2653	811	0	0	1	3
BDNF	CLL-H-003409, CLL-H-003410, CLL-H-003411, CLL-H-003412, CLL-H-003413	5	15991, 13201, 10961, 5904, 290	1	816	0.2663	813	1	1	1	2
NR5A2	CLL-H-018459, CLL-H-018460, CLL-H-018461, CLL-H-018462, CLL-H-018463	5	5417, 3523, 17179, 2753, 18686	1	817	0.2666	814	0	0	2	3
HDAC5	CLL-H-012611, CLL-H-012612, CLL-H-012613, CLL-H-012614, CLL-H-012615	5	15322, 9371, 3006, 16002, 6873	1	819	0.2669	815	0	0	1	3
APOE	CLL-H-002117, CLL-H-002118, CLL-H-002119, CLL-H-002120, CLL-H-002121	5	17577, 57, 21337, 8670, 13347	1	821	0.2671	817	1	1	1	2
PRKAR2B	CLL-H-021082, CLL-H-021083, CLL-H-021084, CLL-H-021085, CLL-H-021086	5	15119, 10653, 1754, 7314, 16004	1	822	0.2671	818	0	0	1	2
GAL	CLL-H-010821, CLL-H-010822, CLL-H-010823, CLL-H-010824, CLL-H-010825	5	19446, 15139, 4020, 5791, 1596	1	823	0.2671	819	0	0	2	3
CACNA2D2	CLL-H-004141, CLL-H-004142, CLL-H-004143, CLL-H-004144, CLL-H-004145	5	1868, 8564, 16007, 7047, 13228	1	824	0.2671	816	0	0	1	3
VCAN	CLL-H-026907, CLL-H-026908, CLL-H-026909, CLL-H-026910, CLL-H-026911, CLL-H-026912	6	7615, 126, 15061, 15748, 16819, 10100	1	812	0.269	824	1	1	1	2
ARPC1B	CLL-H-002367, CLL-H-002368, CLL-H-002369, CLL-H-002370, CLL-H-002371, CLL-H-002372	6	5349, 11662, 10771, 1564, 3610, 20556	1	815	0.2702	829	0	0	2	3
GSTK1	CLL-H-012220, CLL-H-012221, CLL-H-012222, CLL-H-012223, CLL-H-012224, CLL-H-012225	6	3129, 12190, 24818, 6332, 6716, 2343	1	818	0.2712	833	0	0	2	4
CD9	CLL-H-005187, CLL-H-005188, CLL-H-005189, CLL-H-005190, CLL-H-005191, CLL-H-005192	6	7849, 7085, 11385, 18245, 7494, 10750	1	820	0.2714	834	0	0	0	3
CFHR4	CLL-H-005688, CLL-H-005689, CLL-H-005690, CLL-H-005691, CLL-H-005692	5	2129, 8032, 10216, 18161, 5502	0.9982	825	0.2686	823	0	0	1	3
BTG1	CLL-H-003729, CLL-H-003730, CLL-H-003731, CLL-H-003732, CLL-H-003733, CLL-H-003734	6	13841, 4762, 17276, 2422, 15202, 2249	0.9976	826	0.2733	844	0	0	3	3
ITSN1	CLL-H-014833, CLL-H-014834, CLL-H-014835, CLL-H-014836, CLL-H-014837	5	7836, 11399, 16051, 9142, 8324	0.9967	827	0.2696	825	0	0	0	3
ALAD	CLL-H-001364, CLL-H-001365, CLL-H-001366, CLL-H-001367	4	19668, 14827, 1968, 2769	0.9966	828	0.2638	806	0	0	2	2
LOC285053	CLL-H-015744, CLL-H-015745, CLL-H-015746, CLL-H-015747, CLL-H-015748	5	1358, 21121, 1901, 14381, 7900	0.9961	829	0.2697	828	0	0	2	3
SMPD2	CLL-H-024061, CLL-H-024062, CLL-H-024063, CLL-H-024064, CLL-H-024065	5	20866, 3783, 4794, 14510, 5045	0.9958	830	0.2697	826	0	0	2	3
RAB10	CLL-H-021875, CLL-H-021876, CLL-H-021877, CLL-H-021878, CLL-H-021879	5	7030, 1867, 20456, 1934, 10680	0.9958	831	0.2697	827	0	0	2	3
HBEGF	CLL-H-012541, CLL-H-012542, CLL-H-012543, CLL-H-012544, CLL-H-012545, CLL-H-012546	6	14700, 20951, 9794, 17012, 1671, 604	0.9952	832	0.2752	849	0	1	2	3
CLDN5	CLL-H-006194, CLL-H-006195, CLL-H-006196, CLL-H-006197, CLL-H-006198	5	20501, 5384, 1906, 3879, 16992	0.9944	833	0.2709	830	0	0	2	3
MCF2	CLL-H-016604, CLL-H-016605, CLL-H-016606, CLL-H-016607, CLL-H-016608	5	9466, 18847, 3436, 1522, 10348	0.994	834	0.271	831	0	0	2	3
FBXW7	CLL-H-009893, CLL-H-009894, CLL-H-009895, CLL-H-009896, CLL-H-009897	5	7554, 16083, 735, 15138, 5861	0.9938	835	0.2711	832	0	1	1	3
VIP	CLL-H-026950, CLL-H-026951, CLL-H-026952, CLL-H-026953, CLL-H-026954	5	5346, 11552, 16086, 9353, 14816	0.9935	836	0.2714	835	0	0	0	2
CA12	CLL-H-004005, CLL-H-004006, CLL-H-004007, CLL-H-004008, CLL-H-004009	5	16225, 1651, 25541, 17629, 238	0.9933	837	0.2716	836	1	1	2	2
MADCAM1	CLL-H-016072, CLL-H-016074, CLL-H-016075, CLL-H-016076	4	4655, 21655, 6241, 6743	0.9932	839	0.2675	821	0	0	1	3
FMO3	CLL-H-010246, CLL-H-010247, CLL-H-010248, CLL-H-010249, CLL-H-010250	5	1520, 6959, 16090, 13231, 6223	0.9932	838	0.2717	838	0	0	1	3
FOXP1	CLL-H-010394, CLL-H-010395, CLL-H-010396, CLL-H-010397, CLL-H-010398	5	17453, 2374, 193, 21708, 20196	0.9931	840	0.2717	837	1	1	2	2
CACNA1H	CLL-H-004120, CLL-H-004121, CLL-H-004122, CLL-H-004123, CLL-H-004124	5	10242, 8745, 3700, 18456, 2575	0.993	841	0.2718	839	0	0	2	3
CETP	CLL-H-005652, CLL-H-005653, CLL-H-005654, CLL-H-005655, CLL-H-005656, CLL-H-005657	6	14486, 4017, 16933, 1369, 9707, 11679	0.9929	842	0.2769	855	0	0	2	3
SFRP2	CLL-H-023383, CLL-H-023384, CLL-H-023385, CLL-H-023386, CLL-H-023387	5	11812, 373, 23056, 2333, 16760	0.9926	843	0.2719	840	1	1	2	2
TNFRSF1B	CLL-H-025815, CLL-H-025816, CLL-H-025817, CLL-H-025818, CLL-H-025819, CLL-H-025820	6	3272, 12320, 20380, 5434, 10434, 680	0.9921	844	0.2774	856	0	1	2	3
PSEN2	CLL-H-021350, CLL-H-021351, CLL-H-021352, CLL-H-021353, CLL-H-021354, CLL-H-021355	6	12444, 1627, 11760, 5377, 17170, 3623	0.9921	845	0.2774	858	0	0	2	3
XRCC3	CLL-H-027311, CLL-H-027312, CLL-H-027313, CLL-H-027314, CLL-H-027315	5	16108, 11848, 10675, 4443, 7158	0.9915	846	0.2723	841	0	0	1	2
SOST	CLL-H-024275, CLL-H-024276, CLL-H-024277, CLL-H-024278, CLL-H-024279	5	4852, 8356, 9256, 6373, 20827	0.9912	847	0.2725	842	0	0	1	4
NR0B1	CLL-H-018348, CLL-H-018349, CLL-H-018350, CLL-H-018351, CLL-H-018352	5	1182, 22560, 19470, 5430, 1614	0.9909	848	0.2726	843	0	0	2	3
CYP2C18	CLL-H-007465, CLL-H-007466, CLL-H-007467, CLL-H-007468, CLL-H-007469, CLL-H-007470	6	2416, 16963, 11721, 1195, 14288, 12411	0.9899	849	0.2787	861	0	0	2	2
AMPD1	CLL-H-001677, CLL-H-001678, CLL-H-001679, CLL-H-001680, CLL-H-001681, CLL-H-001682	6	16977, 14394, 5385, 7411, 14128, 5657	0.9886	850	0.2797	862	0	0	0	3
AKAP3	CLL-H-001251, CLL-H-001252, CLL-H-001253, CLL-H-001254, CLL-H-001255, CLL-H-001256	6	19371, 890, 3407, 436, 24607, 25087	0.9881	851	0.28	863	1	2	3	3
ACPT	CLL-H-000538, CLL-H-000539, CLL-H-000540, CLL-H-000541, CLL-H-000542, CLL-H-000543	6	17543, 11448, 16607, 1795, 1071, 11099	0.988	852	0.2802	865	0	0	2	2
CLDN14	CLL-H-006139, CLL-H-006140, CLL-H-006141, CLL-H-006142, CLL-H-006143, CLL-H-006144	6	6881, 8225, 6671, 7232, 23632, 10041	0.9878	853	0.2802	866	0	0	0	4
EPHB2	CLL-H-009333, CLL-H-009334, CLL-H-009335, CLL-H-009336, CLL-H-009337	5	3576, 3455, 25377, 7677, 5271	0.9877	855	0.2745	845	0	0	2	4
AKAP6	CLL-H-001269, CLL-H-001270, CLL-H-001271, CLL-H-001272, CLL-H-001273, CLL-H-001274	6	11770, 18746, 2032, 11419, 8077, 9147	0.9877	854	0.2802	864	0	0	1	3
GABRA4	CLL-H-010734, CLL-H-010735, CLL-H-010736, CLL-H-010737, CLL-H-010738	5	1132, 8331, 23674, 1323, 20735	0.987	856	0.2748	846	0	0	2	3
COL11A1	CLL-H-006387, CLL-H-006388, CLL-H-006389, CLL-H-006390, CLL-H-006391	5	15276, 5089, 16164, 490, 7625	0.9865	857	0.2751	847	1	1	1	3
UAP1	CLL-H-026434, CLL-H-026435, CLL-H-026436, CLL-H-026437, CLL-H-026438	5	13462, 16169, 3881, 1923, 7350	0.986	858	0.2752	848	0	0	2	3
IL16	CLL-H-014078, CLL-H-014079, CLL-H-014080, CLL-H-014081, CLL-H-014082	5	135, 13922, 18530, 8636, 3886	0.9854	859	0.2758	850	1	1	2	3
DLL3	CLL-H-008244, CLL-H-008245, CLL-H-008246, CLL-H-008247, CLL-H-008248	5	16178, 5699, 11149, 7806, 8786	0.9852	860	0.276	851	0	0	0	3
EXT2	CLL-H-009553, CLL-H-009554, CLL-H-009555, CLL-H-009556, CLL-H-009557	5	7513, 12804, 16180, 7786, 4993	0.985	861	0.2761	853	0	0	1	3
PSMD8	CLL-H-021540, CLL-H-021541, CLL-H-021542, CLL-H-021543, CLL-H-021544	5	1199, 1757, 13919, 8523, 23492	0.985	862	0.2761	854	0	0	2	3
APC2	CLL-H-001971, CLL-H-001972, CLL-H-001973, CLL-H-001974, CLL-H-001975	5	832, 2657, 10225, 19656, 13674	0.9849	865	0.2761	852	0	1	2	2
STRA6	CLL-H-024754, CLL-H-024755, CLL-H-024756, CLL-H-024757, CLL-H-024758, CLL-H-024759	6	17014, 16624, 14886, 5636, 10323, 2877	0.9849	863	0.2814	867	0	0	1	2
BAP1	CLL-H-003211, CLL-H-003212, CLL-H-003213, CLL-H-003214, CLL-H-003215, CLL-H-003216	6	11871, 485, 9551, 17015, 14480, 6082	0.9849	864	0.2814	868	1	1	1	3
DPPA2	CLL-H-008470, CLL-H-008471, CLL-H-008472, CLL-H-008473, CLL-H-008474, CLL-H-008475	6	3757, 23377, 2670, 2892, 13648, 16429	0.9848	866	0.2815	871	0	0	3	3
CLDN2	CLL-H-006174, CLL-H-006175, CLL-H-006176, CLL-H-006177, CLL-H-006178	5	9902, 1925, 16194, 14724, 8560	0.9838	868	0.2774	857	0	0	1	3
KCNK3	CLL-H-015044, CLL-H-015045, CLL-H-015046, CLL-H-015047, CLL-H-015048, CLL-H-015049	6	26339, 15027, 19445, 11304, 569, 668	0.9838	867	0.2821	872	0	2	2	2
NKIRAS1	CLL-H-018073, CLL-H-018074, CLL-H-018075, CLL-H-018076, CLL-H-018077	5	8283, 8467, 4022, 16200, 10392	0.9832	869	0.278	859	0	0	1	3
ABP1	CLL-H-000324, CLL-H-000325, CLL-H-000326, CLL-H-000327, CLL-H-000328	5	2752, 8426, 4249, 9402, 21918	0.9831	870	0.2783	860	0	0	2	4
RXRA	CLL-H-022910, CLL-H-022911, CLL-H-022912, CLL-H-022913, CLL-H-022914, CLL-H-022915	6	6428, 11052, 15980, 9563, 8232, 17040	0.9824	871	0.283	875	0	0	0	3
NDUFS8	CLL-H-017813, CLL-H-017814, CLL-H-017815, CLL-H-017816, CLL-H-017817, CLL-H-017818	6	2777, 12489, 24899, 23086, 974, 3287	0.9822	872	0.2833	877	0	1	3	3
C19ORF40	CLL-H-003810, CLL-H-003811, CLL-H-003812, CLL-H-003813, CLL-H-003814, CLL-H-003815	6	14091, 2444, 5164, 7204, 17049, 9952	0.9815	873	0.2839	878	0	0	1	4
DGKH	CLL-H-008046, CLL-H-008047, CLL-H-008048, CLL-H-008049, CLL-H-008050, CLL-H-008051	6	23310, 7127, 564, 24337, 10856, 1015	0.9811	874	0.2843	880	0	1	2	3
MEF2B	CLL-H-016729, CLL-H-016730, CLL-H-016731, CLL-H-016732, CLL-H-016733, CLL-H-016734	6	8771, 14825, 18451, 16088, 43, 17731	0.9798	875	0.285	887	1	1	1	2
RPS6KB2	CLL-H-022810, CLL-H-022811, CLL-H-022812, CLL-H-022813, CLL-H-022814	5	10565, 16240, 9936, 14687, 14902	0.9796	876	0.2815	870	0	0	0	1
NEK1	CLL-H-017876, CLL-H-017877, CLL-H-017878, CLL-H-017879, CLL-H-017880	5	4484, 8334, 5202, 9243, 21690	0.9793	877	0.2815	869	0	0	1	4
MYO1C	CLL-H-017464, CLL-H-017465, CLL-H-017466, CLL-H-017467, CLL-H-017468	5	1999, 11119, 10384, 16248, 9474	0.9789	878	0.2821	873	0	0	1	2
TLR10	CLL-H-025639, CLL-H-025640, CLL-H-025641, CLL-H-025642, CLL-H-025643	5	4617, 2015, 10697, 624, 26216	0.9789	879	0.2821	874	0	1	3	3
DNMT3L	CLL-H-008393, CLL-H-008394, CLL-H-008395, CLL-H-008396, CLL-H-008397, CLL-H-008398	6	19701, 15083, 12377, 1779, 21479, 376	0.9787	880	0.2858	889	1	1	2	2
MSI1	CLL-H-017136, CLL-H-017137, CLL-H-017138, CLL-H-017139, CLL-H-017140, CLL-H-017141	6	10590, 6793, 10421, 17079, 13953, 10279	0.9786	881	0.2859	890	0	0	0	1
MCPH1	CLL-H-016659, CLL-H-016660, CLL-H-016661, CLL-H-016662, CLL-H-016663	5	4369, 3068, 18079, 10419, 7680	0.9775	882	0.2832	876	0	0	2	3
RAB27A	CLL-H-021905, CLL-H-021906, CLL-H-021907, CLL-H-021908, CLL-H-021909	5	13329, 2945, 16268, 5919, 8773	0.9771	883	0.284	879	0	0	1	3
ITM2B	CLL-H-014790, CLL-H-014791, CLL-H-014792, CLL-H-014793, CLL-H-014794, CLL-H-014795	6	4442, 15808, 17095, 10398, 14465, 5494	0.977	884	0.2869	892	0	0	1	2
HLA-G	CLL-H-012922, CLL-H-012923, CLL-H-012924, CLL-H-012925, CLL-H-012926, CLL-H-012927	6	20618, 11148, 1525, 12343, 5592, 1374	0.9768	885	0.2872	893	0	0	2	3
PDE7A	CLL-H-019364, CLL-H-019365, CLL-H-019366, CLL-H-019367, CLL-H-019368, CLL-H-019369	6	2365, 10451, 8693, 9692, 3494, 23967	0.9767	886	0.2872	894	0	0	2	4
UBE2I	CLL-H-026517, CLL-H-026518, CLL-H-026519, CLL-H-026520, CLL-H-026521	5	6833, 16273, 12471, 8996, 7744	0.9766	887	0.2845	881	0	0	0	3
PIP5K2B	CLL-H-019993, CLL-H-019994, CLL-H-019995, CLL-H-019996, CLL-H-019997, CLL-H-019998	6	2707, 7129, 6240, 3371, 23816, 14138	0.9765	888	0.2875	895	0	0	2	4
NNMT	CLL-H-018159, CLL-H-018160, CLL-H-018161, CLL-H-018162, CLL-H-018163	5	3685, 16279, 10624, 9975, 5179	0.9761	889	0.2846	882	0	0	1	3
FGFR4	CLL-H-010104, CLL-H-010105, CLL-H-010106, CLL-H-010107, CLL-H-010108	5	7965, 54, 19404, 12226, 22865	0.9757	890	0.2849	884	1	1	1	2
C7	CLL-H-003949, CLL-H-003950, CLL-H-003951, CLL-H-003952, CLL-H-003953	5	15244, 11433, 4940, 16285, 1116	0.9756	891	0.2849	885	0	0	2	2
ALDH1L1	CLL-H-001419, CLL-H-001420, CLL-H-001421, CLL-H-001422, CLL-H-001423, CLL-H-001424	6	13179, 4720, 5577, 14435, 17111, 2870	0.9755	892	0.2886	896	0	0	2	3
CHST12	CLL-H-005945, CLL-H-005946, CLL-H-005947, CLL-H-005948, CLL-H-005949	5	18370, 10320, 26604, 1442, 139	0.9753	893	0.2849	886	1	1	2	2
ERCC5	CLL-H-009444, CLL-H-009445, CLL-H-009446, CLL-H-009447, CLL-H-009448	5	2740, 19827, 13497, 715, 11987	0.9747	894	0.2852	888	0	1	2	2
CYP4B1	CLL-H-007571, CLL-H-007572, CLL-H-007573, CLL-H-007574, CLL-H-007575, CLL-H-007576	6	13272, 8995, 6280, 3163, 2038, 17121	0.9745	895	0.2891	901	0	0	2	4
GOLGA5	CLL-H-011694, CLL-H-011695, CLL-H-011696, CLL-H-011697, CLL-H-011698, CLL-H-011699	6	20243, 116, 6992, 12491, 8893, 11366	0.9745	896	0.2891	899	1	1	1	3
SHBG	CLL-H-023467, CLL-H-023468, CLL-H-023469, CLL-H-023470, CLL-H-023471, CLL-H-023472	6	1336, 5759, 1218, 15728, 18660, 17679	0.9744	897	0.2891	900	0	0	2	3
GHRL	CLL-H-011358, CLL-H-011359, CLL-H-011360, CLL-H-011361, CLL-H-011362	5	15042, 907, 12347, 10375, 16314	0.973	898	0.2863	891	0	1	1	1
CPT1C	CLL-H-006758, CLL-H-006759, CLL-H-006760, CLL-H-006761, CLL-H-006762, CLL-H-006763	6	8823, 4084, 7261, 25825, 6765, 7324	0.9728	899	0.2899	902	0	0	1	5
CYSLTR1	CLL-H-007621, CLL-H-007622, CLL-H-007623, CLL-H-007624, CLL-H-007625, CLL-H-007626	6	150, 14148, 2486, 18788, 20963, 7212	0.9726	900	0.2902	904	1	1	2	3
PDE1C	CLL-H-019281, CLL-H-019282, CLL-H-019283, CLL-H-019284, CLL-H-019285, CLL-H-019286	6	18794, 1292, 13350, 13791, 1658, 6983	0.972	901	0.2903	905	0	0	2	3
FABP3	CLL-H-009687, CLL-H-009688, CLL-H-009690, CLL-H-009691	4	299, 18121, 18459, 4168	0.9718	902	0.2847	883	1	1	2	2
LRPPRC	CLL-H-015914, CLL-H-015915, CLL-H-015916, CLL-H-015917, CLL-H-015918, CLL-H-015919	6	22038, 1945, 18708, 7686, 1720, 6128	0.971	903	0.2907	907	0	0	2	4
FSCN2	CLL-H-010453, CLL-H-010454, CLL-H-010455, CLL-H-010456, CLL-H-010457	5	849, 5562, 23972, 5469, 11125	0.9703	904	0.2887	897	0	1	1	3
EPHB1	CLL-H-009328, CLL-H-009329, CLL-H-009330, CLL-H-009331, CLL-H-009332	5	11047, 16346, 3270, 12001, 10644	0.97	905	0.289	898	0	0	1	1
NMU	CLL-H-018148, CLL-H-018149, CLL-H-018150, CLL-H-018151, CLL-H-018152, CLL-H-018153	6	3196, 6764, 17985, 25063, 6062, 1056	0.9695	906	0.2914	908	0	0	2	4
LPA	CLL-H-015809, CLL-H-015810, CLL-H-015811, CLL-H-015812, CLL-H-015813	5	16357, 11495, 13941, 6249, 7738	0.9691	907	0.29	903	0	0	0	2
OCRL	CLL-H-018705, CLL-H-018706, CLL-H-018707, CLL-H-018708, CLL-H-018709, CLL-H-018710	6	21871, 21227, 457, 1108, 20483, 19273	0.9681	908	0.2921	910	1	1	2	2
PRPS2	CLL-H-021302, CLL-H-021303, CLL-H-021304, CLL-H-021305, CLL-H-021306	5	17824, 7925, 15866, 2169, 1817	0.9679	909	0.2904	906	0	0	2	3
FCER1A	CLL-H-009898, CLL-H-009899, CLL-H-009900, CLL-H-009901, CLL-H-009902, CLL-H-009903	6	11128, 13812, 730, 15240, 17189, 16370	0.9678	910	0.2922	911	0	1	1	1
HLA-DQB1	CLL-H-012890, CLL-H-012891, CLL-H-012892, CLL-H-012893, CLL-H-012894, CLL-H-012895	6	3760, 7653, 8264, 23517, 10553, 5777	0.9664	911	0.2931	912	0	0	1	4
KMO	CLL-H-015291, CLL-H-015292, CLL-H-015293, CLL-H-015294, CLL-H-015295	5	6480, 8926, 16409, 14251, 10684	0.9644	912	0.2932	913	0	0	0	2
NPY2R	CLL-H-018332, CLL-H-018333, CLL-H-018334, CLL-H-018335, CLL-H-018336, CLL-H-018337	6	22173, 392, 10967, 8332, 11639, 9691	0.9641	913	0.2949	917	1	1	1	3
IL8RA	CLL-H-007308, CLL-H-007309, CLL-H-007310, CLL-H-007311, CLL-H-007312, CLL-H-007313	6	2765, 11234, 21254, 4432, 2905, 16987	0.9636	914	0.2953	919	0	0	3	3
PIAS1	CLL-H-019760, CLL-H-019761, CLL-H-019762, CLL-H-019763, CLL-H-019764, CLL-H-019765	6	17234, 17165, 9378, 5233, 10418, 8985	0.9634	915	0.2953	918	0	0	0	3
SPO11	CLL-H-024372, CLL-H-024373, CLL-H-024374, CLL-H-024375, CLL-H-024376	5	11835, 8206, 733, 15515, 16423	0.9631	916	0.294	914	0	1	1	2
PRKCZ	CLL-H-021127, CLL-H-021128, CLL-H-021129, CLL-H-021130, CLL-H-021131	5	2833, 2210, 17926, 8482, 10873	0.9629	918	0.2941	915	0	0	2	3
MALT1	CLL-H-016149, CLL-H-016150, CLL-H-016151, CLL-H-016152, CLL-H-016153, CLL-H-016154	6	19442, 4247, 14937, 1242, 14390, 4865	0.9629	917	0.2954	920	0	0	3	3
C8G	CLL-H-003976, CLL-H-003977, CLL-H-003978, CLL-H-003979, CLL-H-003980, CLL-H-003981	6	22906, 6771, 17048, 20769, 1111, 866	0.9626	919	0.2956	921	0	1	2	3
TXNDC1	CLL-H-025716, CLL-H-025717, CLL-H-025718, CLL-H-025719, CLL-H-025720	5	1608, 16435, 12314, 15169, 14425	0.962	920	0.2945	916	0	0	1	1
CDH15	CLL-H-005350, CLL-H-005351, CLL-H-005352, CLL-H-005353, CLL-H-005354, CLL-H-005355	6	4381, 6220, 13697, 17251, 1821, 11084	0.9618	921	0.2966	923	0	0	2	3
SMAD2	CLL-H-023967, CLL-H-023968, CLL-H-023970, CLL-H-023971	4	2281, 8480, 3987, 18908	0.9617	922	0.2914	909	0	0	2	3
MAGI3	CLL-H-016137, CLL-H-016138, CLL-H-016139, CLL-H-016140, CLL-H-016141, CLL-H-016142	6	13290, 762, 5099, 834, 26134, 14013	0.9616	923	0.2967	924	0	2	2	3
ADSL	CLL-H-001011, CLL-H-001012, CLL-H-001013, CLL-H-001014, CLL-H-001015, CLL-H-001016	6	12215, 17253, 16043, 10403, 3425, 10775	0.9616	924	0.2967	925	0	0	1	1
MME	CLL-H-016973, CLL-H-016974, CLL-H-016975, CLL-H-016976, CLL-H-016977, CLL-H-016978	6	6693, 8336, 7453, 20590, 11264, 10905	0.9614	925	0.2969	926	0	0	0	3
AES	CLL-H-001027, CLL-H-001028, CLL-H-001029, CLL-H-001030, CLL-H-001031	5	11423, 16463, 8093, 3283, 4445	0.9595	927	0.2959	922	0	0	2	3
CCL13	CLL-H-004617, CLL-H-004618, CLL-H-004619, CLL-H-004620, CLL-H-004621, CLL-H-004622	6	13778, 18531, 1276, 2889, 12689, 5405	0.9595	926	0.2982	931	0	0	2	3
GRM7	CLL-H-012142, CLL-H-012143, CLL-H-012144, CLL-H-012145, CLL-H-012146	5	9727, 3607, 6029, 9089, 20778	0.958	929	0.2971	927	0	0	1	4
PPCDC	CLL-H-020761, CLL-H-020762, CLL-H-020763, CLL-H-020764, CLL-H-020765	5	13457, 35, 25065, 4396, 12780	0.958	930	0.2971	928	1	1	2	2
PPP2R5B	CLL-H-020874, CLL-H-020875, CLL-H-020876, CLL-H-020877, CLL-H-020878, CLL-H-020879	6	1169, 15283, 22101, 3569, 24448, 2686	0.958	928	0.2993	935	0	0	3	3
ITGB2	CLL-H-014745, CLL-H-014746, CLL-H-014747, CLL-H-014748, CLL-H-014749, CLL-H-014750	6	11435, 17880, 23232, 37, 10064, 17706	0.9578	931	0.2993	934	1	1	1	1
AXIN1	CLL-H-002989, CLL-H-002990, CLL-H-002991, CLL-H-002992, CLL-H-002993, CLL-H-002994	6	8629, 6275, 14743, 1333, 2898, 19559	0.9578	932	0.2993	936	0	0	2	4
BBS4	CLL-H-003245, CLL-H-003246, CLL-H-003247, CLL-H-003248, CLL-H-003249, CLL-H-003250	6	19297, 1780, 1598, 7296, 8430, 17600	0.9576	933	0.2993	933	0	0	2	4
SLC30A3	CLL-H-023845, CLL-H-023846, CLL-H-023847, CLL-H-023848, CLL-H-023849	5	2244, 14243, 24121, 9068, 620	0.9574	934	0.2976	929	0	1	2	3
XRCC2	CLL-H-027305, CLL-H-027306, CLL-H-027307, CLL-H-027308, CLL-H-027309, CLL-H-027310	6	11036, 5277, 1813, 17298, 16251, 5299	0.9572	935	0.2995	938	0	0	1	3
ADRB2	CLL-H-000989, CLL-H-000990, CLL-H-000991, CLL-H-000992, CLL-H-000993	5	39, 4595, 24012, 17897, 8579	0.9569	937	0.2978	930	1	1	2	3
P2RY6	CLL-H-018935, CLL-H-018936, CLL-H-018937, CLL-H-018938, CLL-H-018939, CLL-H-018940	6	3844, 25937, 17424, 3655, 5174, 5715	0.9569	936	0.2996	939	0	0	2	4
SAT1	CLL-H-022998, CLL-H-022999, CLL-H-023000, CLL-H-023001, CLL-H-023002, CLL-H-023003	6	5040, 4104, 7821, 15196, 3149, 21425	0.9568	938	0.2997	941	0	0	2	4
NDEL1	CLL-H-017676, CLL-H-017677, CLL-H-017678, CLL-H-017679, CLL-H-017680	5	7723, 16512, 13825, 583, 11427	0.9551	941	0.299	932	0	1	1	2
REN	CLL-H-022422, CLL-H-022423, CLL-H-022424, CLL-H-022425, CLL-H-022426, CLL-H-022427	6	6027, 3311, 8143, 5013, 17018, 17319	0.9551	939	0.3014	948	0	0	1	4
UCP3	CLL-H-026607, CLL-H-026608, CLL-H-026609, CLL-H-026610, CLL-H-026611, CLL-H-026612	6	4711, 7778, 20920, 5935, 13268, 5031	0.9551	940	0.3014	945	0	0	1	4
ARFGAP1	CLL-H-002232, CLL-H-002233, CLL-H-002234, CLL-H-002235, CLL-H-002236, CLL-H-002237	6	14721, 17324, 7684, 2425, 13129, 8365	0.9547	942	0.3019	951	0	0	1	3
ATF4	CLL-H-002524, CLL-H-002525, CLL-H-002526, CLL-H-002527, CLL-H-002528	5	16521, 14963, 15975, 7307, 13607	0.9542	943	0.2995	937	0	0	0	1
SDC2	CLL-H-023146, CLL-H-023147, CLL-H-023148, CLL-H-023149, CLL-H-023150	5	6932, 19140, 3400, 18582, 306	0.9541	944	0.2997	940	1	1	2	3
AZIN1	CLL-H-003010, CLL-H-003011, CLL-H-003012, CLL-H-003013, CLL-H-003014	5	1458, 24774, 18645, 1066, 13583	0.9532	945	0.3005	942	0	0	2	2
EED	CLL-H-008780, CLL-H-008781, CLL-H-008782, CLL-H-008783, CLL-H-008784, CLL-H-008785	6	17339, 16514, 7473, 15451, 8197, 7523	0.9532	946	0.3033	954	0	0	0	3
GDF6	CLL-H-011238, CLL-H-011239, CLL-H-011240, CLL-H-011241, CLL-H-011242	5	13291, 2349, 21134, 14145, 1158	0.9525	947	0.3009	944	0	0	2	2
TUBG2	CLL-H-026375, CLL-H-026376, CLL-H-026377, CLL-H-026378, CLL-H-026379, CLL-H-026380	6	12145, 17346, 4208, 3120, 14987, 11764	0.9525	948	0.3038	959	0	0	2	2
CD2AP	CLL-H-004975, CLL-H-004976, CLL-H-004977, CLL-H-004978, CLL-H-004979	5	18274, 3273, 7235, 10692, 4130	0.9517	949	0.3014	946	0	0	2	3
GHR	CLL-H-011342, CLL-H-011343, CLL-H-011344, CLL-H-011345, CLL-H-011346	5	22559, 13972, 11858, 2113, 1410	0.9516	950	0.3014	947	0	0	2	2
PAX8	CLL-H-019162, CLL-H-019163, CLL-H-019164, CLL-H-019165, CLL-H-019166	5	21778, 14199, 177, 3702, 10117	0.9513	951	0.3014	949	1	1	2	2
CIP29	CLL-H-006015, CLL-H-006016, CLL-H-006017, CLL-H-006018, CLL-H-006019	5	2284, 20469, 22743, 12412, 470	0.9512	952	0.3015	950	1	1	2	2
SND1	CLL-H-024135, CLL-H-024136, CLL-H-024137, CLL-H-024138, CLL-H-024139	5	7465, 15205, 16558, 6740, 3976	0.9509	953	0.3019	952	0	0	1	3
GHRH	CLL-H-011347, CLL-H-011348, CLL-H-011349, CLL-H-011350, CLL-H-011351, CLL-H-011352	6	15012, 19466, 190, 3069, 13136, 9827	0.9508	954	0.3052	962	1	1	2	3
PRDX1	CLL-H-020966, CLL-H-020967, CLL-H-020968, CLL-H-020969, CLL-H-020970, CLL-H-020971	6	7657, 4685, 1970, 25849, 9620, 3772	0.9506	955	0.3053	963	0	0	3	5
DAB1	CLL-H-007639, CLL-H-007640, CLL-H-007641, CLL-H-007642, CLL-H-007643	5	1502, 17257, 23784, 17207, 1283	0.9503	956	0.3028	953	0	0	2	2
NEU2	CLL-H-017896, CLL-H-017897, CLL-H-017898, CLL-H-017899, CLL-H-017900, CLL-H-017901	6	3739, 2380, 7387, 22569, 5293, 18724	0.9501	957	0.3056	966	0	0	2	4
TNFRSF4	CLL-H-025821, CLL-H-025822, CLL-H-025823, CLL-H-025824, CLL-H-025825, CLL-H-025826	6	9005, 5084, 956, 19146, 3261, 19659	0.9495	958	0.3061	967	0	1	2	4
ADH1A	CLL-H-000862, CLL-H-000863, CLL-H-000864, CLL-H-000865, CLL-H-000866	5	18518, 2258, 1652, 6419, 17950	0.9493	959	0.3035	955	0	0	2	3
PSMD14	CLL-H-021507, CLL-H-021508, CLL-H-021509, CLL-H-021510, CLL-H-021511	5	366, 3488, 26720, 8945, 3903	0.9492	960	0.3035	956	1	1	3	4
DSP	CLL-H-008551, CLL-H-008552, CLL-H-008553, CLL-H-008554	4	1557, 23473, 2632, 14566	0.949	961	0.3009	943	0	0	2	2
CYP2C8	CLL-H-007476, CLL-H-007477, CLL-H-007478, CLL-H-007479, CLL-H-007480	5	5587, 2854, 5307, 17177, 19428	0.9489	962	0.3036	957	0	0	1	3
CHP	CLL-H-005808, CLL-H-005809, CLL-H-005810, CLL-H-005811, CLL-H-005812	5	1449, 13734, 16583, 7998, 4907	0.9486	963	0.3038	958	0	0	2	3
MTTP	CLL-H-017279, CLL-H-017280, CLL-H-017281, CLL-H-017282, CLL-H-017283	5	18751, 2555, 5172, 6255, 12891	0.9476	964	0.3045	960	0	0	1	3
ADCY7	CLL-H-000830, CLL-H-000831, CLL-H-000832, CLL-H-000833, CLL-H-000834	5	16603, 3247, 7476, 9646, 16081	0.9469	965	0.305	961	0	0	1	3
AMH	CLL-H-001659, CLL-H-001660, CLL-H-001661, CLL-H-001662, CLL-H-001663, CLL-H-001664	6	3916, 20045, 2294, 4520, 18243, 8571	0.9466	966	0.3076	971	0	0	3	4
PRMT3	CLL-H-021197, CLL-H-021198, CLL-H-021199, CLL-H-021200, CLL-H-021201	5	19455, 961, 11886, 2607, 16837	0.9462	968	0.3054	964	0	1	2	2
GPR81	CLL-H-011882, CLL-H-011883, CLL-H-011884, CLL-H-011885, CLL-H-011886, CLL-H-011887	6	17410, 14266, 7658, 16186, 4061, 12265	0.9462	967	0.3076	970	0	0	1	2
PCNP	CLL-H-019208, CLL-H-019209, CLL-H-019210, CLL-H-019211, CLL-H-019212, CLL-H-019213	6	1367, 11755, 23099, 1096, 20809, 11229	0.9462	969	0.3077	972	0	0	2	2
TYR	CLL-H-026424, CLL-H-026425, CLL-H-026426, CLL-H-026427, CLL-H-026428	5	3139, 10212, 16866, 6554, 10725	0.946	970	0.3055	965	0	0	1	2
IL17A	CLL-H-014083, CLL-H-014084, CLL-H-014085, CLL-H-014086, CLL-H-014087, CLL-H-014088	6	12170, 20025, 1237, 14337, 24117, 945	0.946	971	0.3078	974	0	1	2	2
YWHAG	CLL-H-027370, CLL-H-027371, CLL-H-027372, CLL-H-027373, CLL-H-027374, CLL-H-027375	6	1744, 3041, 12836, 7720, 17413, 16329	0.9459	972	0.3079	976	0	0	2	3
LYN	CLL-H-016055, CLL-H-016056, CLL-H-016057, CLL-H-016058, CLL-H-016059, CLL-H-016060	6	14074, 19132, 8818, 8016, 6774, 559	0.9458	973	0.3079	975	0	1	1	4
EGF	CLL-H-008861, CLL-H-008862, CLL-H-008863, CLL-H-008864, CLL-H-008865, CLL-H-008866	6	14464, 13170, 3598, 2948, 4310, 22337	0.9453	974	0.3081	978	0	0	3	3
MAP1B	CLL-H-016211, CLL-H-016212, CLL-H-016213, CLL-H-016214, CLL-H-016215	5	1604, 499, 21885, 23554, 19803	0.9452	975	0.3062	968	1	1	2	2
ST3GAL3	CLL-H-024591, CLL-H-024592, CLL-H-024593, CLL-H-024594, CLL-H-024595, CLL-H-024596	6	5761, 16645, 4728, 4591, 7474, 21474	0.9449	976	0.3088	981	0	0	2	4
DGKG	CLL-H-008041, CLL-H-008042, CLL-H-008043, CLL-H-008044, CLL-H-008045	5	8553, 11907, 16627, 7318, 9775	0.9447	977	0.3069	969	0	0	0	3
IL15RA	CLL-H-014072, CLL-H-014073, CLL-H-014074, CLL-H-014075, CLL-H-014076, CLL-H-014077	6	2350, 744, 13516, 4999, 18201, 22543	0.9439	978	0.3094	984	0	1	3	3
MC5R	CLL-H-016588, CLL-H-016589, CLL-H-016590, CLL-H-016591, CLL-H-016592	5	663, 5213, 18976, 6048, 20914	0.9435	979	0.3077	973	0	1	1	3
YES1	CLL-H-027359, CLL-H-027360, CLL-H-027361, CLL-H-027362, CLL-H-027363	5	10, 7050, 25471, 4844, 25856	0.9433	980	0.308	977	1	1	2	3
PRMT5	CLL-H-021202, CLL-H-021203, CLL-H-021204, CLL-H-021205, CLL-H-021206	5	434, 16650, 9262, 14895, 7785	0.9426	981	0.3085	979	1	1	1	3
C5	CLL-H-003933, CLL-H-003934, CLL-H-003935, CLL-H-003936, CLL-H-003937	5	19327, 1017, 2254, 9022, 20998	0.9425	982	0.3086	980	0	0	2	3
PLA2G7	CLL-H-020148, CLL-H-020149, CLL-H-020150, CLL-H-020151, CLL-H-020152, CLL-H-020153	6	6700, 1724, 1426, 21209, 25731, 3465	0.9423	983	0.3107	993	0	0	3	4
CTBP1	CLL-H-007070, CLL-H-007071, CLL-H-007072, CLL-H-007073, CLL-H-007074	5	9830, 3429, 10711, 20211, 1153	0.942	984	0.309	982	0	0	2	3
CYP2U1	CLL-H-007519, CLL-H-007520, CLL-H-007521, CLL-H-007522, CLL-H-007523	5	13666, 9752, 13903, 2322, 16660	0.9417	985	0.3093	983	0	0	1	2
BRCA2	CLL-H-003679, CLL-H-003680, CLL-H-003681, CLL-H-003682, CLL-H-003683	5	11476, 8361, 11020, 15170, 16665	0.9413	986	0.3095	986	0	0	0	1
CCL3L1	CLL-H-004679, CLL-H-004680, CLL-H-004681, CLL-H-004682, CLL-H-004683	5	5896, 1636, 6922, 9882, 22303	0.9413	987	0.3095	987	0	0	1	4
PRDM2	CLL-H-020961, CLL-H-020962, CLL-H-020963, CLL-H-020964, CLL-H-020965	5	11097, 4253, 7042, 17930, 1913	0.9412	988	0.3095	985	0	0	2	3
DPF2	CLL-H-008447, CLL-H-008448, CLL-H-008449, CLL-H-008450, CLL-H-008451, CLL-H-008452	6	22393, 14821, 16567, 2876, 6254, 103	0.9411	989	0.3116	994	1	1	2	3
AKR1D1	CLL-H-001333, CLL-H-001334, CLL-H-001335, CLL-H-001336, CLL-H-001337	5	2407, 21085, 337, 19665, 19713	0.941	990	0.3099	988	1	1	2	2
CASK	CLL-H-004424, CLL-H-004425, CLL-H-004426, CLL-H-004427, CLL-H-004428, CLL-H-004429	6	2738, 1400, 8815, 5925, 14495, 19748	0.9407	991	0.3117	996	0	0	2	4
EGLN1	CLL-H-008872, CLL-H-008873, CLL-H-008874, CLL-H-008875, CLL-H-008876, CLL-H-008877	6	15389, 1072, 2852, 5524, 19258, 12112	0.9406	992	0.3117	995	0	0	2	3
CDC25C	CLL-H-005265, CLL-H-005266, CLL-H-005267, CLL-H-005268, CLL-H-005269	5	3805, 16674, 10779, 15734, 810	0.9404	993	0.3102	989	0	1	2	2
GBGT1	CLL-H-011100, CLL-H-011101, CLL-H-011102, CLL-H-011103, CLL-H-011104	5	5528, 8129, 14400, 1492, 16677	0.9402	994	0.3103	990	0	0	1	3
CRHR1	CLL-H-006843, CLL-H-006844, CLL-H-006845, CLL-H-006846, CLL-H-006847	5	2424, 1721, 21524, 6437, 13318	0.9397	995	0.3105	991	0	0	2	3
ATP1B1	CLL-H-002671, CLL-H-002672, CLL-H-002673, CLL-H-002674, CLL-H-002675	5	4824, 1861, 1788, 13316, 25744	0.9397	996	0.3105	992	0	0	3	3
PTPRU	CLL-H-021786, CLL-H-021787, CLL-H-021788, CLL-H-021789, CLL-H-021790	5	8223, 4143, 10366, 19060, 6060	0.9382	997	0.3118	997	0	0	1	3
FUT9	CLL-H-010569, CLL-H-010570, CLL-H-010571, CLL-H-010572, CLL-H-010573	5	5599, 17686, 3594, 13360, 6203	0.9374	998	0.3121	999	0	0	1	3
TNFSF14	CLL-H-025861, CLL-H-025862, CLL-H-025863, CLL-H-025864, CLL-H-025865	5	2307, 18132, 9175, 10997, 3499	0.9373	999	0.3121	998	0	0	2	3
MPST	CLL-H-017083, CLL-H-017084, CLL-H-017085, CLL-H-017086, CLL-H-017087	5	8065, 6182, 21714, 9534, 5570	0.937	1000	0.3123	1000	0	0	0	4
FCGRT	CLL-H-009941, CLL-H-009942, CLL-H-009943, CLL-H-009944, CLL-H-009945	5	1577, 20870, 17780, 5891, 4141	0.9368	1001	0.3124	1001	0	0	2	3
SCN5A	CLL-H-023094, CLL-H-023095, CLL-H-023096, CLL-H-023097, CLL-H-023098	5	6603, 11309, 835, 6026, 21472	0.9366	1002	0.3126	1002	0	1	1	3
SLC26A2	CLL-H-023808, CLL-H-023809, CLL-H-023810, CLL-H-023811, CLL-H-023812	5	4514, 20810, 15065, 6083, 1777	0.9355	1003	0.3139	1003	0	0	2	3
NCL	CLL-H-017623, CLL-H-017624, CLL-H-017625, CLL-H-017626, CLL-H-017627	5	10029, 20988, 4596, 4210, 7663	0.9352	1004	0.314	1004	0	0	2	3
SSTR4	CLL-H-024569, CLL-H-024570, CLL-H-024571, CLL-H-024572, CLL-H-024573	5	10748, 4127, 12454, 11265, 16735	0.9349	1005	0.3142	1006	0	0	1	1
SIRT6	CLL-H-023596, CLL-H-023597, CLL-H-023598, CLL-H-023599, CLL-H-023600, CLL-H-023601	6	2696, 5939, 17534, 2528, 11983, 17455	0.9341	1006	0.3167	1007	0	0	2	3
ADIPOR2	CLL-H-000914, CLL-H-000915, CLL-H-000916, CLL-H-000918	4	15799, 15312, 5816, 2703	0.9334	1008	0.314	1005	0	0	1	2
GLP1R	CLL-H-011462, CLL-H-011463, CLL-H-011464, CLL-H-011465, CLL-H-011466, CLL-H-011467	6	1659, 17541, 9196, 13875, 2346, 10233	0.9334	1007	0.3172	1008	0	0	2	3
PHF21A	CLL-H-019716, CLL-H-019717, CLL-H-019718, CLL-H-019719, CLL-H-019720, CLL-H-019721	6	5774, 1294, 3370, 19467, 8637, 16902	0.9329	1009	0.3176	1009	0	0	2	4
CSTF2	CLL-H-007055, CLL-H-007056, CLL-H-007057, CLL-H-007058, CLL-H-007059	5	22682, 7288, 4678, 9341, 6378	0.931	1010	0.3181	1011	0	0	1	4
PIK3CB	CLL-H-019922, CLL-H-019923, CLL-H-019924, CLL-H-019925, CLL-H-019926, CLL-H-019927	6	1013, 22717, 21027, 1324, 4967, 12646	0.9304	1011	0.319	1013	0	0	3	3
HIP1	CLL-H-012781, CLL-H-012782, CLL-H-012783, CLL-H-012784, CLL-H-012785	5	910, 15130, 20024, 24528, 1619	0.9302	1012	0.3188	1012	0	1	2	2
WIPI2	CLL-H-027113, CLL-H-027114, CLL-H-027115, CLL-H-027116, CLL-H-027117	5	10566, 3927, 9951, 18189, 6599	0.9291	1013	0.3196	1014	0	0	1	3
GALNT1	CLL-H-010858, CLL-H-010859, CLL-H-010860, CLL-H-010861, CLL-H-010862, CLL-H-010863	6	13751, 1839, 10189, 17587, 3774, 11487	0.9289	1014	0.3197	1016	0	0	2	2
GALNT11	CLL-H-010869, CLL-H-010870, CLL-H-010871, CLL-H-010872, CLL-H-010873	5	3758, 16805, 12817, 14556, 9585	0.9286	1015	0.3199	1017	0	0	1	2
HIST2H3C	CLL-H-012807, CLL-H-012808, CLL-H-012809, CLL-H-012810, CLL-H-012811, CLL-H-012812	6	8313, 17592, 15113, 9413, 12441, 1691	0.9284	1016	0.3197	1015	0	0	1	3
GSK3A	CLL-H-012165, CLL-H-012166, CLL-H-012167, CLL-H-012168	4	17525, 4139, 1930, 10594	0.9283	1017	0.3176	1010	0	0	2	2
NR2C2	CLL-H-018397, CLL-H-018398, CLL-H-018399, CLL-H-018400, CLL-H-018401	5	11379, 16809, 15977, 5217, 3736	0.9282	1018	0.32	1018	0	0	1	2
LDHAL6A	CLL-H-015496, CLL-H-015497, CLL-H-015498, CLL-H-015499, CLL-H-015500	5	10181, 18452, 8760, 7769, 8026	0.9268	1019	0.321	1019	0	0	0	3
TGFB2	CLL-H-025431, CLL-H-025432, CLL-H-025433, CLL-H-025434, CLL-H-025435, CLL-H-025436	6	549, 15254, 2095, 9769, 5257, 24524	0.9268	1020	0.3213	1020	0	1	2	4
PTK2B	CLL-H-021683, CLL-H-021684, CLL-H-021685, CLL-H-021686, CLL-H-021687, CLL-H-021688	6	22426, 13475, 7771, 4399, 7563, 3405	0.9267	1021	0.3215	1022	0	0	2	4
C2	CLL-H-003890, CLL-H-003891, CLL-H-003892, CLL-H-003893, CLL-H-003894, CLL-H-003895	6	16715, 9568, 4262, 9583, 17611, 13665	0.9266	1022	0.3215	1023	0	0	1	3
RAB35	CLL-H-021910, CLL-H-021911, CLL-H-021912, CLL-H-021913, CLL-H-021914	5	3956, 4779, 2389, 10471, 25486	0.9262	1023	0.3214	1021	0	0	3	3
MAPK9	CLL-H-016440, CLL-H-016441, CLL-H-016442, CLL-H-016443, CLL-H-016444, CLL-H-016445	6	16656, 906, 4881, 22529, 2071, 18383	0.9261	1024	0.322	1026	0	1	3	3
SLPI	CLL-H-023956, CLL-H-023957, CLL-H-023958, CLL-H-023959, CLL-H-023960, CLL-H-023961	6	9529, 22456, 2508, 3890, 6934, 11671	0.9261	1025	0.322	1025	0	0	2	4
CCL7	CLL-H-004696, CLL-H-004698, CLL-H-004699, CLL-H-004700, CLL-H-004701	5	81, 15660, 21625, 7071, 18179	0.9255	1026	0.3218	1024	1	1	1	2
RAMP1	CLL-H-022102, CLL-H-022103, CLL-H-022104, CLL-H-022105, CLL-H-022106	5	3815, 16848, 6304, 8865, 15968	0.9247	1027	0.3225	1028	0	0	1	3
ZCCHC11	CLL-H-027425, CLL-H-027426, CLL-H-027427, CLL-H-027428, CLL-H-027429	5	96, 14570, 22493, 13975, 11371	0.9246	1028	0.3225	1027	1	1	1	1
CYLD	CLL-H-007367, CLL-H-007368, CLL-H-007369, CLL-H-007370, CLL-H-007371, CLL-H-007372	6	10080, 17633, 17589, 8424, 8401, 9667	0.9244	1029	0.323	1029	0	0	0	3
ST6GAL1	CLL-H-024614, CLL-H-024615, CLL-H-024616, CLL-H-024617, CLL-H-024618, CLL-H-024619	6	5736, 10935, 5553, 16143, 17635, 8471	0.9243	1030	0.3233	1031	0	0	0	3
SRXN1	CLL-H-024525, CLL-H-024526, CLL-H-024527, CLL-H-024528, CLL-H-024529, CLL-H-024530	6	16025, 17643, 17172, 8642, 16678, 3434	0.9235	1031	0.3237	1032	0	0	1	2
CASP10	CLL-H-004435, CLL-H-004436, CLL-H-004437, CLL-H-004438, CLL-H-004439	5	10790, 4358, 16869, 12161, 16577	0.9228	1032	0.3233	1030	0	0	1	1
HPCAL1	CLL-H-013114, CLL-H-013115, CLL-H-013116, CLL-H-013117, CLL-H-013118, CLL-H-013119	6	13379, 18527, 1584, 14007, 15653, 1831	0.9221	1033	0.3248	1036	0	0	2	2
PDCD1	CLL-H-019242, CLL-H-019243, CLL-H-019244, CLL-H-019245, CLL-H-019246, CLL-H-019247	6	12864, 18507, 8406, 11975, 10379, 570	0.9221	1034	0.3249	1037	0	1	1	2
UHRF1	CLL-H-026720, CLL-H-026721, CLL-H-026722, CLL-H-026723, CLL-H-026724	5	4457, 19943, 17031, 2635, 5944	0.9211	1035	0.3243	1033	0	0	2	3
HLA-DQA1	CLL-H-012880, CLL-H-012881, CLL-H-012882, CLL-H-012883, CLL-H-012884	5	5515, 13025, 16888, 15665, 2240	0.9211	1036	0.3243	1034	0	0	1	2
C1S	CLL-H-003885, CLL-H-003886, CLL-H-003887, CLL-H-003888, CLL-H-003889	5	13745, 784, 11608, 16889, 13374	0.921	1037	0.3244	1035	0	1	1	1
SH3GL2	CLL-H-023432, CLL-H-023433, CLL-H-023434, CLL-H-023435, CLL-H-023436, CLL-H-023437	6	19639, 1016, 1290, 15688, 21252, 20727	0.9206	1038	0.326	1040	0	0	2	2
ADH1B	CLL-H-000867, CLL-H-000868, CLL-H-000869, CLL-H-000870, CLL-H-000871	5	9680, 9292, 16895, 16878, 10022	0.9205	1039	0.3251	1038	0	0	0	2
GNAQ	CLL-H-011583, CLL-H-011584, CLL-H-011585, CLL-H-011586, CLL-H-011587	5	5900, 84, 26293, 8732, 4943	0.9204	1040	0.3252	1039	1	1	2	4
ST8SIA5	CLL-H-024659, CLL-H-024660, CLL-H-024661, CLL-H-024662, CLL-H-024663	5	16412, 11447, 16903, 3252, 7519	0.9198	1041	0.3261	1041	0	0	1	2
APOA4	CLL-H-002037, CLL-H-002038, CLL-H-002039, CLL-H-002040, CLL-H-002041	5	19688, 1139, 12567, 14544, 2818	0.9196	1042	0.3264	1042	0	0	2	2
IKBKE	CLL-H-013970, CLL-H-013971, CLL-H-013972, CLL-H-013973, CLL-H-013974	5	23780, 1590, 6762, 22566, 999	0.9192	1043	0.3264	1043	0	1	2	3
TRAFD1	CLL-H-026106, CLL-H-026107, CLL-H-026108, CLL-H-026109, CLL-H-026110, CLL-H-026111	6	1481, 6328, 21598, 1539, 13187, 17861	0.9191	1044	0.327	1045	0	0	2	3
SLC12A1	CLL-H-023670, CLL-H-023671, CLL-H-023672, CLL-H-023673, CLL-H-023674	5	15811, 8380, 12427, 16332, 16914	0.9188	1045	0.3266	1044	0	0	0	1
INHA	CLL-H-014425, CLL-H-014426, CLL-H-014427, CLL-H-014428, CLL-H-014429, CLL-H-014430	6	20502, 10850, 11910, 7893, 3616, 11820	0.9181	1046	0.3284	1046	0	0	1	2
ODC1	CLL-H-018711, CLL-H-018712, CLL-H-018713, CLL-H-018714, CLL-H-018715, CLL-H-018716	6	19308, 9392, 2423, 20929, 48, 26046	0.9177	1047	0.3286	1047	1	1	2	3
FTO	CLL-H-010502, CLL-H-010503, CLL-H-010504, CLL-H-010505, CLL-H-010506	5	1238, 12002, 10740, 22723, 2627	0.9167	1048	0.3298	1049	0	0	2	2
FLT3LG	CLL-H-010220, CLL-H-010221, CLL-H-010222, CLL-H-010223, CLL-H-010224	5	10294, 10095, 9552, 3169, 19533	0.9164	1049	0.3301	1050	0	0	1	2
MCM7	CLL-H-016654, CLL-H-016655, CLL-H-016656, CLL-H-016657, CLL-H-016658	5	8908, 12522, 6825, 16947, 2064	0.9158	1050	0.3305	1052	0	0	1	3
HS3ST5	CLL-H-013248, CLL-H-013249, CLL-H-013250, CLL-H-013251, CLL-H-013252	5	6397, 1459, 592, 25156, 23301	0.9157	1051	0.3305	1051	0	1	2	3
ANXA8	CLL-H-001879, CLL-H-001880, CLL-H-001881, CLL-H-001882, CLL-H-001883, CLL-H-001884	6	2351, 12934, 14047, 8194, 10119, 17726	0.9154	1052	0.3295	1048	0	0	1	2
IKBKAP	CLL-H-013960, CLL-H-013961, CLL-H-013962, CLL-H-013963, CLL-H-013964	5	13963, 23300, 15393, 3089, 300	0.9152	1053	0.3312	1054	1	1	2	2
SFRS12IP1	CLL-H-023399, CLL-H-023400, CLL-H-023401, CLL-H-023402, CLL-H-023403	5	14326, 5625, 1318, 9051, 16954	0.9152	1054	0.3312	1055	0	0	1	3
PIGO	CLL-H-019840, CLL-H-019841, CLL-H-019842, CLL-H-019843, CLL-H-019844, CLL-H-019845	6	18022, 9135, 10940, 23987, 64, 16555	0.9145	1055	0.3309	1053	1	1	1	2
RBBP7	CLL-H-022222, CLL-H-022223, CLL-H-022224, CLL-H-022225, CLL-H-022226, CLL-H-022227	6	15177, 11933, 5612, 21373, 634, 4219	0.9139	1056	0.3315	1056	0	1	2	3
HPD	CLL-H-013120, CLL-H-013121, CLL-H-013122, CLL-H-013123, CLL-H-013124	5	8704, 12437, 3853, 23121, 172	0.9134	1057	0.3324	1059	1	1	2	3
SESN3	CLL-H-023342, CLL-H-023343, CLL-H-023344, CLL-H-023345, CLL-H-023346, CLL-H-023347	6	5269, 4803, 10360, 17748, 14997, 11132	0.9132	1058	0.3321	1057	0	0	1	2
TRPC7	CLL-H-026198, CLL-H-026199, CLL-H-026200, CLL-H-026201, CLL-H-026202, CLL-H-026203	6	19539, 7590, 14119, 2011, 8845, 3000	0.9129	1059	0.3323	1058	0	0	2	4
PTCH2	CLL-H-021579, CLL-H-021580, CLL-H-021581, CLL-H-021582, CLL-H-021583	5	8943, 12751, 1663, 26468, 469	0.9129	1060	0.333	1061	1	1	2	3
ATG4B	CLL-H-002580, CLL-H-002581, CLL-H-002582, CLL-H-002583, CLL-H-002584	5	6325, 16979, 8012, 15803, 12228	0.9129	1061	0.333	1062	0	0	0	2
KLRA1	CLL-H-015254, CLL-H-015255, CLL-H-015256, CLL-H-015257, CLL-H-015258	5	6421, 13260, 16981, 9531, 13553	0.9127	1062	0.3332	1064	0	0	0	2
BCL2L10	CLL-H-003331, CLL-H-003332, CLL-H-003333, CLL-H-003334, CLL-H-003335, CLL-H-003336	6	17755, 16504, 10193, 6533, 7283, 17597	0.9125	1063	0.3328	1060	0	0	0	2
CHEK2	CLL-H-005767, CLL-H-005768, CLL-H-005769, CLL-H-005770, CLL-H-005771	5	5195, 16991, 10528, 9306, 14470	0.9118	1064	0.3343	1066	0	0	0	2
NR0B2	CLL-H-018353, CLL-H-018354, CLL-H-018355, CLL-H-018356, CLL-H-018357, CLL-H-018358	6	3403, 17764, 14717, 15458, 16559, 9319	0.9116	1065	0.3337	1065	0	0	1	2
MRE11A	CLL-H-017094, CLL-H-017095, CLL-H-017096, CLL-H-017097, CLL-H-017098	5	13388, 12966, 16995, 11009, 994	0.9114	1066	0.3345	1068	0	1	1	1
PGR	CLL-H-019684, CLL-H-019685, CLL-H-019686, CLL-H-019687, CLL-H-019688	5	23287, 4283, 4315, 15499, 5185	0.9113	1067	0.3345	1069	0	0	2	3
RAB24	CLL-H-021900, CLL-H-021901, CLL-H-021902, CLL-H-021903, CLL-H-021904	5	1978, 14023, 23349, 14038, 1949	0.9112	1068	0.3348	1070	0	0	2	2
GABPA	CLL-H-010713, CLL-H-010714, CLL-H-010715, CLL-H-010716, CLL-H-010717	5	2348, 3603, 26058, 4347, 8379	0.9108	1069	0.3351	1071	0	0	3	4
PLCG2	CLL-H-020206, CLL-H-020207, CLL-H-020208, CLL-H-020209, CLL-H-020210	5	24667, 19159, 4431, 3378, 4414	0.9102	1070	0.3356	1073	0	0	3	3
PYCARD	CLL-H-021825, CLL-H-021826, CLL-H-021827, CLL-H-021828, CLL-H-021829, CLL-H-021830	6	16657, 244, 21221, 19023, 4409, 5589	0.9096	1071	0.3351	1072	1	1	2	3
CD6	CLL-H-005104, CLL-H-005105, CLL-H-005106, CLL-H-005107, CLL-H-005108	5	2119, 7953, 13917, 13810, 17016	0.9096	1072	0.3359	1075	0	0	1	2
CMAS	CLL-H-006294, CLL-H-006295, CLL-H-006296, CLL-H-006297, CLL-H-006298, CLL-H-006299	6	10357, 2237, 1014, 15354, 19219, 15088	0.909	1073	0.3356	1074	0	0	2	2
SUMO2	CLL-H-024950, CLL-H-024951, CLL-H-024952, CLL-H-024953, CLL-H-024954	5	4246, 3472, 5818, 15746, 21323	0.9084	1074	0.3366	1076	0	0	2	3
PELI3	CLL-H-019507, CLL-H-019508, CLL-H-019509, CLL-H-019510, CLL-H-019511, CLL-H-019512	6	13355, 1749, 914, 18381, 21015, 18118	0.9073	1075	0.3367	1077	0	1	2	2
CYSLTR2	CLL-H-007627, CLL-H-007628, CLL-H-007629, CLL-H-007630, CLL-H-007631, CLL-H-007632	6	4447, 5510, 10735, 24174, 7100, 10489	0.9071	1076	0.3369	1078	0	0	1	3
SIGIRR	CLL-H-023527, CLL-H-023528, CLL-H-023529, CLL-H-023530, CLL-H-023531, CLL-H-023532	6	24266, 18796, 8484, 1523, 4046, 4257	0.907	1077	0.337	1079	0	0	3	4
NR1D2	CLL-H-018364, CLL-H-018365, CLL-H-018366, CLL-H-018367, CLL-H-018368	5	17054, 9395, 2842, 7918, 12510	0.9061	1078	0.338	1080	0	0	1	3
ALG2	CLL-H-001526, CLL-H-001527, CLL-H-001528, CLL-H-001529, CLL-H-001530	5	72, 8079, 16783, 24805, 13472	0.9058	1079	0.3383	1081	1	1	1	2
B3GNT5	CLL-H-003085, CLL-H-003086, CLL-H-003087, CLL-H-003088, CLL-H-003089	5	10549, 20047, 7062, 6624, 3773	0.9058	1080	0.3385	1082	0	0	1	3
RET	CLL-H-022449, CLL-H-022451, CLL-H-022452, CLL-H-022453	4	16135, 7412, 14318, 8030	0.9056	1081	0.3331	1063	0	0	0	2
CYP2S1	CLL-H-007514, CLL-H-007515, CLL-H-007516, CLL-H-007517, CLL-H-007518	5	3063, 6002, 20339, 4136, 16840	0.9054	1082	0.3387	1083	0	0	2	3
BUB3	CLL-H-003773, CLL-H-003774, CLL-H-003775, CLL-H-003776, CLL-H-003777	5	7987, 13232, 17068, 1170, 7897	0.9049	1083	0.3391	1084	0	0	1	3
HSD3B2	CLL-H-013336, CLL-H-013337, CLL-H-013338, CLL-H-013339, CLL-H-013340	5	4637, 146, 9449, 19129, 13715	0.9047	1084	0.3393	1085	1	1	2	3
SKIL	CLL-H-023620, CLL-H-023621, CLL-H-023622, CLL-H-023624	4	4389, 136, 22891, 20007	0.9042	1085	0.3344	1067	1	1	2	2
GSTO1	CLL-H-012252, CLL-H-012253, CLL-H-012254, CLL-H-012255, CLL-H-012256, CLL-H-012257	6	3814, 10137, 6690, 11778, 22086, 5529	0.9038	1086	0.3394	1086	0	0	1	3
RELN	CLL-H-022411, CLL-H-022412, CLL-H-022413, CLL-H-022414, CLL-H-022415, CLL-H-022416	6	12021, 17159, 3302, 17844, 15560, 7466	0.9038	1087	0.3394	1087	0	0	1	2
CD7	CLL-H-005125, CLL-H-005126, CLL-H-005127, CLL-H-005128, CLL-H-005129	5	18657, 504, 11579, 7487, 9639	0.9037	1088	0.3405	1091	0	1	1	3
NEU3	CLL-H-017902, CLL-H-017903, CLL-H-017904, CLL-H-017905, CLL-H-017906, CLL-H-017907	6	4493, 17850, 15402, 9280, 17441, 5003	0.9032	1089	0.3399	1088	0	0	1	3
GLRX	CLL-H-011474, CLL-H-011475, CLL-H-011476, CLL-H-011477, CLL-H-011478, CLL-H-011479	6	9724, 3780, 24492, 4791, 17437, 826	0.9027	1090	0.3401	1089	0	1	3	4
EGR2	CLL-H-008889, CLL-H-008890, CLL-H-008891, CLL-H-008892, CLL-H-008893, CLL-H-008894	6	15460, 5336, 6165, 1303, 23251, 8061	0.9027	1091	0.3401	1090	0	0	1	4
MAN2B2	CLL-H-016181, CLL-H-016182, CLL-H-016183, CLL-H-016184, CLL-H-016185	5	6963, 9732, 17093, 10761, 9805	0.9026	1092	0.3412	1093	0	0	0	3
KITLG	CLL-H-015192, CLL-H-015193, CLL-H-015194, CLL-H-015195, CLL-H-015196	5	11604, 31, 7183, 26452, 4485	0.9023	1093	0.3415	1094	1	1	2	3
TLR3	CLL-H-025649, CLL-H-025650, CLL-H-025651, CLL-H-025652, CLL-H-025653, CLL-H-025654	6	1409, 8111, 19842, 3871, 21680, 5540	0.9018	1094	0.3408	1092	0	0	2	4
GJB1	CLL-H-011398, CLL-H-011399, CLL-H-011400, CLL-H-011401, CLL-H-011402	5	3265, 13657, 17105, 13078, 13631	0.9015	1095	0.3419	1097	0	0	1	1
CD99	CLL-H-005208, CLL-H-005209, CLL-H-005210, CLL-H-005211, CLL-H-005212	5	2855, 14690, 14747, 6788, 17110	0.9011	1096	0.3419	1098	0	0	1	2
PLD3	CLL-H-020222, CLL-H-020223, CLL-H-020224, CLL-H-020225, CLL-H-020226	5	3162, 6837, 1061, 15478, 21016	0.901	1097	0.3419	1096	0	0	2	3
ITGB6	CLL-H-014772, CLL-H-014773, CLL-H-014774, CLL-H-014775, CLL-H-014776, CLL-H-014777	6	10918, 21105, 2535, 8024, 14102, 681	0.9004	1098	0.3423	1099	0	1	2	3
MGAT2	CLL-H-016827, CLL-H-016828, CLL-H-016829, CLL-H-016830, CLL-H-016831	5	15416, 14668, 6149, 5723, 17118	0.9003	1099	0.3424	1100	0	0	0	2
GNA15	CLL-H-011551, CLL-H-011552, CLL-H-011553, CLL-H-011554, CLL-H-011555, CLL-H-011556	6	1836, 21532, 13437, 2951, 24961, 3807	0.8991	1100	0.3437	1103	0	0	3	3
CHRNB3	CLL-H-005914, CLL-H-005915, CLL-H-005916, CLL-H-005917, CLL-H-005918	5	8940, 22006, 104, 18509, 7113	0.8986	1101	0.3431	1102	1	1	1	3
LDHA	CLL-H-015490, CLL-H-015491, CLL-H-015492, CLL-H-015493, CLL-H-015494, CLL-H-015495	6	588, 16599, 22861, 3809, 19157, 4938	0.8981	1102	0.3443	1108	0	1	3	3
UBE2G1	CLL-H-026502, CLL-H-026503, CLL-H-026504, CLL-H-026505, CLL-H-026506	5	10156, 19324, 9076, 10173, 7483	0.8978	1103	0.344	1105	0	0	0	2
DEFB1	CLL-H-007964, CLL-H-007965, CLL-H-007966, CLL-H-007967, CLL-H-007968	5	16323, 20791, 1951, 2329, 7142	0.8978	1104	0.344	1104	0	0	2	3
SFRS12	CLL-H-023394, CLL-H-023395, CLL-H-023396, CLL-H-023397, CLL-H-023398	5	16550, 15937, 17149, 3892, 11571	0.8976	1105	0.3442	1107	0	0	1	1
MTMR6	CLL-H-017252, CLL-H-017253, CLL-H-017254, CLL-H-017255, CLL-H-017256	5	15838, 5884, 9110, 22003, 112	0.8975	1106	0.3442	1106	1	1	1	3
POLR3K	CLL-H-020634, CLL-H-020635, CLL-H-020636, CLL-H-020637, CLL-H-020638, CLL-H-020639	6	9352, 16107, 4423, 17910, 3991, 17224	0.8974	1107	0.3446	1110	0	0	2	3
CHST11	CLL-H-005940, CLL-H-005941, CLL-H-005942, CLL-H-005943, CLL-H-005944	5	18117, 3277, 252, 6670, 23910	0.8972	1108	0.3444	1109	1	1	2	3
KHK	CLL-H-015148, CLL-H-015149, CLL-H-015150, CLL-H-015151, CLL-H-015152, CLL-H-015153	6	15215, 14929, 17915, 6797, 10053, 7201	0.8969	1109	0.3448	1111	0	0	0	2
MAP4K2	CLL-H-016363, CLL-H-016364, CLL-H-016365, CLL-H-016366, CLL-H-016367, CLL-H-016368	6	26482, 785, 17334, 1102, 10341, 8432	0.8965	1110	0.3449	1112	0	1	2	3
TNFRSF10B	CLL-H-025757, CLL-H-025758, CLL-H-025759, CLL-H-025760, CLL-H-025761, CLL-H-025762	6	2695, 3578, 12338, 15669, 5010, 20933	0.8964	1111	0.345	1113	0	0	2	3
C4A	CLL-H-003913, CLL-H-003914, CLL-H-003916, CLL-H-003917, CLL-H-003920	5	5957, 312, 6487, 19356, 22716	0.8954	1112	0.3452	1114	1	1	1	3
PGLYRP2	CLL-H-019666, CLL-H-019667, CLL-H-019668, CLL-H-019669, CLL-H-019670, CLL-H-019671	6	15732, 2448, 14129, 3031, 9483, 17935	0.8949	1113	0.3456	1115	0	0	2	3
TPP2	CLL-H-026051, CLL-H-026052, CLL-H-026053, CLL-H-026054, CLL-H-026055, CLL-H-026056	6	740, 14078, 19483, 6413, 2257, 17461	0.8949	1114	0.3456	1116	0	1	2	3
MYL3	CLL-H-017436, CLL-H-017437, CLL-H-017438, CLL-H-017439, CLL-H-017440, CLL-H-017441	6	13380, 5144, 7352, 8287, 18316, 8374	0.8947	1115	0.3457	1117	0	0	0	4
ANXA1	CLL-H-001846, CLL-H-001847, CLL-H-001848, CLL-H-001849, CLL-H-001850, CLL-H-001851	6	3632, 5449, 13656, 17940, 7011, 12782	0.8944	1116	0.346	1118	0	0	1	3
ULK1	CLL-H-026725, CLL-H-026726, CLL-H-026727, CLL-H-026728, CLL-H-026729	5	9632, 7281, 12520, 11022, 17188	0.894	1117	0.3468	1120	0	0	0	2
ZFP36	CLL-H-027440, CLL-H-027441, CLL-H-027442, CLL-H-027443, CLL-H-027444	5	16501, 7853, 16274, 14016, 17190	0.8938	1118	0.347	1121	0	0	0	1
AQP1	CLL-H-002154, CLL-H-002155, CLL-H-002156, CLL-H-002157, CLL-H-002158	5	8231, 16246, 14795, 17193, 13763	0.8936	1119	0.3473	1123	0	0	0	1
LRP2	CLL-H-015887, CLL-H-015889, CLL-H-015890, CLL-H-015891	4	8427, 6016, 16287, 12332	0.8931	1121	0.3418	1095	0	0	0	2
IL1RN	CLL-H-014188, CLL-H-014189, CLL-H-014190, CLL-H-014191, CLL-H-014192, CLL-H-014193	6	5085, 3093, 13599, 20258, 13852, 3631	0.8931	1120	0.3466	1119	0	0	2	3
PLK1	CLL-H-020254, CLL-H-020256, CLL-H-020259, CLL-H-020266, CLL-H-020272	5	16982, 20325, 5196, 24486, 56	0.8926	1122	0.348	1124	1	1	1	2
PIAS3	CLL-H-019766, CLL-H-019767, CLL-H-019768, CLL-H-019769, CLL-H-019770, CLL-H-019771	6	18025, 23906, 3984, 10032, 1100, 4848	0.8925	1123	0.3472	1122	0	0	3	3
CSMD1	CLL-H-006975, CLL-H-006976, CLL-H-006977, CLL-H-006978, CLL-H-006979	5	4812, 491, 26144, 4410, 17904	0.8922	1124	0.3482	1125	1	1	3	3
CLK3	CLL-H-006235, CLL-H-006236, CLL-H-006237, CLL-H-006238, CLL-H-006239, CLL-H-006240	6	5403, 11120, 5756, 20893, 702, 15325	0.8915	1126	0.3482	1126	0	1	1	3
SUMO3	CLL-H-024955, CLL-H-024956, CLL-H-024957, CLL-H-024958, CLL-H-024959	5	17216, 8592, 6091, 4364, 14469	0.8915	1125	0.3486	1129	0	0	1	3
UNC5CL	CLL-H-026746, CLL-H-026747, CLL-H-026748, CLL-H-026749, CLL-H-026750, CLL-H-026751	6	17975, 14094, 14704, 9006, 6952, 16531	0.891	1127	0.3483	1127	0	0	0	2
CDC2L6	CLL-H-005297, CLL-H-005298, CLL-H-005299, CLL-H-005300, CLL-H-005301	5	15627, 2182, 3409, 7346, 17222	0.891	1128	0.349	1131	0	0	2	3
ALMS1	CLL-H-001578, CLL-H-001579, CLL-H-001580, CLL-H-001581, CLL-H-001582, CLL-H-001583	6	24233, 4656, 1616, 16263, 9406, 3883	0.8908	1129	0.3486	1130	0	0	3	4
ARF6	CLL-H-002226, CLL-H-002227, CLL-H-002228, CLL-H-002229, CLL-H-002230, CLL-H-002231	6	6035, 15263, 19469, 8639, 2757, 5691	0.8907	1130	0.3486	1128	0	0	1	4
ADAM9	CLL-H-000771, CLL-H-000772, CLL-H-000773, CLL-H-000774, CLL-H-000775	5	6901, 8488, 14497, 16396, 17238	0.8895	1131	0.3499	1132	0	0	0	2
GPR161	CLL-H-011802, CLL-H-011803, CLL-H-011804, CLL-H-011805, CLL-H-011806	5	1393, 22674, 2316, 13872, 17089	0.8889	1132	0.3502	1133	0	0	2	2
ACIN1	CLL-H-000456, CLL-H-000457, CLL-H-000458, CLL-H-000459, CLL-H-000460	5	10190, 17250, 4372, 13138, 1403	0.8884	1133	0.3505	1134	0	0	2	2
LRP1	CLL-H-015882, CLL-H-015883, CLL-H-015884, CLL-H-015885, CLL-H-015886	5	18279, 6875, 1553, 11522, 7431	0.8881	1134	0.351	1135	0	0	1	3
ID2	CLL-H-013636, CLL-H-013637, CLL-H-013638, CLL-H-013639, CLL-H-013640	5	10756, 1257, 11675, 2270, 25075	0.8869	1135	0.3519	1136	0	0	2	2
GRAP	CLL-H-011968, CLL-H-011969	2	3079, 12988	0.8865	1136	0.3426	1101	0	0	1	1
CD96	CLL-H-005198, CLL-H-005199, CLL-H-005200, CLL-H-005201, CLL-H-005202	5	21185, 216, 7705, 4862, 15373	0.8861	1137	0.3525	1137	1	1	2	3
C12ORF57	CLL-H-003794, CLL-H-003795, CLL-H-003796, CLL-H-003797, CLL-H-003798	5	3127, 26453, 7695, 4752, 1341	0.8859	1138	0.3527	1139	0	0	3	4
LMNB1	CLL-H-015688, CLL-H-015689, CLL-H-015690, CLL-H-015691, CLL-H-015692, CLL-H-015693	6	9348, 12959, 11978, 18474, 2762, 5075	0.8855	1139	0.3526	1138	0	0	1	3
PLA2G2A	CLL-H-020087, CLL-H-020088, CLL-H-020089, CLL-H-020090, CLL-H-020091, CLL-H-020092	6	12558, 9851, 13093, 2460, 19450, 1751	0.8855	1140	0.3527	1140	0	0	2	3
CA2	CLL-H-004021, CLL-H-004022, CLL-H-004023, CLL-H-004024, CLL-H-004025, CLL-H-004026	6	18033, 4879, 8421, 8373, 16629, 16854	0.8853	1141	0.3529	1141	0	0	1	3
PSCD2	CLL-H-021333, CLL-H-021334, CLL-H-021335, CLL-H-021336, CLL-H-021337	5	8423, 14139, 16483, 17290, 1161	0.8848	1142	0.3536	1143	0	0	1	2
RAD54L	CLL-H-022054, CLL-H-022055, CLL-H-022056, CLL-H-022057, CLL-H-022058, CLL-H-022059	6	18299, 3613, 11080, 26284, 2386, 2009	0.8847	1143	0.3535	1142	0	0	3	3
GABRE	CLL-H-010773, CLL-H-010774, CLL-H-010775, CLL-H-010776, CLL-H-010777	5	9935, 11474, 7558, 19536, 650	0.8846	1144	0.3536	1144	0	1	1	3
USH1C	CLL-H-026794, CLL-H-026795, CLL-H-026796, CLL-H-026797, CLL-H-026798	5	7291, 16789, 7277, 18840, 466	0.8846	1145	0.3536	1145	1	1	1	3
INHBA	CLL-H-014431, CLL-H-014432, CLL-H-014433, CLL-H-014434, CLL-H-014435	5	8877, 24636, 5121, 6375, 6023	0.8843	1146	0.3539	1146	0	0	0	4
SCYL1	CLL-H-023141, CLL-H-023142, CLL-H-023143, CLL-H-023144, CLL-H-023145	5	1521, 11635, 5512, 9698, 17893	0.8842	1148	0.354	1148	0	0	1	3
MVP	CLL-H-017328, CLL-H-017329, CLL-H-017330, CLL-H-017331, CLL-H-017332, CLL-H-017333	6	12699, 10196, 2970, 5452, 20142, 5268	0.8842	1147	0.3541	1150	0	0	1	3
MGP	CLL-H-016862, CLL-H-016863, CLL-H-016864, CLL-H-016865, CLL-H-016866	5	1074, 12958, 9818, 22598, 2960	0.8841	1149	0.354	1147	0	0	2	3
PDXK	CLL-H-019461, CLL-H-019462, CLL-H-019463, CLL-H-019464, CLL-H-019465	5	1118, 2564, 8192, 13906, 23680	0.8841	1150	0.3541	1149	0	0	2	3
TRAF1	CLL-H-026062, CLL-H-026063, CLL-H-026064, CLL-H-026065, CLL-H-026066	5	23871, 1687, 20615, 18013, 1376	0.8833	1151	0.3548	1151	0	0	2	2
MEST	CLL-H-016783, CLL-H-016784, CLL-H-016785, CLL-H-016786, CLL-H-016787, CLL-H-016788	6	4500, 10757, 19087, 11499, 12467, 9663	0.8827	1152	0.3557	1153	0	0	1	2
AMHR2	CLL-H-001665, CLL-H-001666, CLL-H-001667, CLL-H-001668, CLL-H-001669, CLL-H-001670	6	9789, 5207, 5936, 22267, 11716, 8866	0.8824	1153	0.3559	1155	0	0	0	4
SEPHS1	CLL-H-023243, CLL-H-023244, CLL-H-023245, CLL-H-023246, CLL-H-023247	5	5324, 8901, 11095, 8445, 17330	0.882	1154	0.3559	1156	0	0	0	3
DRAM	CLL-H-008513, CLL-H-008514, CLL-H-008515, CLL-H-008516, CLL-H-008517	5	10601, 2301, 5155, 21581, 8862	0.8819	1155	0.3559	1154	0	0	1	3
NCKAP1	CLL-H-017618, CLL-H-017619, CLL-H-017620, CLL-H-017621, CLL-H-017622	5	1929, 17615, 5948, 11341, 11613	0.8811	1156	0.3564	1157	0	0	1	2
RPE	CLL-H-022678, CLL-H-022679, CLL-H-022680, CLL-H-022681, CLL-H-022682, CLL-H-022683	6	18902, 11271, 17135, 14769, 7988, 113	0.8802	1157	0.3583	1162	1	1	1	2
YWHAZ	CLL-H-027387, CLL-H-027388, CLL-H-027389, CLL-H-027390, CLL-H-027391, CLL-H-027392	6	8059, 18086, 3620, 12582, 13449, 5242	0.8801	1158	0.3583	1161	0	0	1	3
BIRC3	CLL-H-003502, CLL-H-003503, CLL-H-003504, CLL-H-003505, CLL-H-003506	5	7096, 2691, 2041, 22391, 10728	0.8799	1159	0.3574	1158	0	0	2	3
TXN2	CLL-H-026396, CLL-H-026397, CLL-H-026398, CLL-H-026399, CLL-H-026400, CLL-H-026401	6	21341, 5082, 4766, 1962, 14720, 14161	0.8794	1160	0.3597	1166	0	0	2	3
HFE	CLL-H-012721, CLL-H-012722, CLL-H-012723, CLL-H-012724, CLL-H-012725	5	8669, 8909, 17354, 825, 14681	0.879	1161	0.3578	1159	0	1	1	3
HSPA1L	CLL-H-013391, CLL-H-013392, CLL-H-013393, CLL-H-013394, CLL-H-013395	5	11416, 2418, 7539, 8187, 18071	0.8788	1162	0.3582	1160	0	0	1	3
GPRC5B	CLL-H-011898, CLL-H-011899, CLL-H-011900, CLL-H-011901, CLL-H-011902, CLL-H-011903	6	13139, 3497, 18105, 6699, 17710, 2935	0.8783	1163	0.3602	1168	0	0	2	3
GPR171	CLL-H-011807, CLL-H-011808, CLL-H-011809, CLL-H-011810, CLL-H-011811, CLL-H-011812	6	3650, 21744, 4667, 282, 24319, 20466	0.878	1164	0.3604	1170	1	1	3	3
HDAC8	CLL-H-012622, CLL-H-012623, CLL-H-012624, CLL-H-012625, CLL-H-012626, CLL-H-012627	6	18111, 3542, 11752, 16112, 15352, 4405	0.8777	1165	0.3606	1173	0	0	2	2
CYP4A22	CLL-H-007566, CLL-H-007567, CLL-H-007568, CLL-H-007569, CLL-H-007570	5	7649, 13049, 2144, 18219, 2936	0.8775	1166	0.3589	1163	0	0	2	3
LOC390243	CLL-H-010295, CLL-H-010296, CLL-H-010297, CLL-H-010298, CLL-H-010299	5	2264, 18048, 480, 25438, 14824	0.877	1167	0.3592	1164	1	1	2	2
PTPRJ	CLL-H-021768, CLL-H-021769, CLL-H-021770, CLL-H-021771, CLL-H-021772, CLL-H-021773	6	12056, 25510, 2139, 9553, 1621, 4839	0.8767	1168	0.3612	1177	0	0	3	4
PKN2	CLL-H-020051, CLL-H-020052, CLL-H-020053, CLL-H-020054, CLL-H-020055	5	13328, 21408, 1012, 6066, 6915	0.8765	1170	0.3597	1165	0	0	1	3
DGAT1	CLL-H-008006, CLL-H-008007, CLL-H-008008, CLL-H-008009, CLL-H-008010, CLL-H-008011	6	6064, 4356, 26308, 18565, 2219, 5622	0.8765	1169	0.3614	1178	0	0	2	4
GABRA3	CLL-H-010729, CLL-H-010730, CLL-H-010731, CLL-H-010732, CLL-H-010733	5	8318, 5901, 15656, 6927, 17384	0.8763	1171	0.3599	1167	0	0	0	3
PDLIM4	CLL-H-019445, CLL-H-019446, CLL-H-019447, CLL-H-019448, CLL-H-019449, CLL-H-019450	6	17979, 18126, 5397, 15730, 417, 17977	0.8763	1172	0.3616	1179	1	1	1	2
MAN1B1	CLL-H-016171, CLL-H-016172, CLL-H-016173, CLL-H-016174, CLL-H-016175	5	3770, 985, 7233, 20052, 15366	0.8759	1173	0.3602	1169	0	1	2	3
CADM1	CLL-H-004166, CLL-H-004168, CLL-H-004169, CLL-H-004170	4	5289, 19179, 1908, 9347	0.8756	1174	0.3556	1152	0	0	1	3
APOD	CLL-H-002112, CLL-H-002113, CLL-H-002114, CLL-H-002115, CLL-H-002116	5	12068, 17392, 15662, 9140, 13722	0.8756	1175	0.3606	1171	0	0	0	1
IFNAR1	CLL-H-013839, CLL-H-013840, CLL-H-013841, CLL-H-013842, CLL-H-013843	5	7447, 529, 6794, 14555, 19721	0.8753	1177	0.3606	1172	0	1	1	3
B4GALT5	CLL-H-003129, CLL-H-003130, CLL-H-003131, CLL-H-003132, CLL-H-003133, CLL-H-003134	6	21343, 9000, 55, 10993, 24379, 19932	0.8753	1176	0.3624	1184	1	1	1	2
TBP	CLL-H-025186, CLL-H-025187, CLL-H-025188, CLL-H-025189, CLL-H-025190	5	9393, 7362, 12974, 17398, 1155	0.8751	1178	0.3608	1174	0	0	1	3
DHDDS	CLL-H-008079, CLL-H-008080, CLL-H-008081, CLL-H-008082, CLL-H-008083	5	10288, 17399, 4746, 8228, 12961	0.875	1179	0.3609	1175	0	0	1	2
AK3L1	CLL-H-001205, CLL-H-001206, CLL-H-001207, CLL-H-001208, CLL-H-001209	5	21677, 22840, 3262, 223, 13458	0.8747	1180	0.361	1176	1	1	2	2
FES	CLL-H-009979, CLL-H-009980, CLL-H-009981, CLL-H-009982, CLL-H-009983, CLL-H-009984	6	14104, 6941, 1281, 21622, 8690, 7598	0.8736	1181	0.3634	1186	0	0	1	4
GRIA2	CLL-H-012018, CLL-H-012019, CLL-H-012020, CLL-H-012021, CLL-H-012022	5	8703, 275, 13269, 17415, 7999	0.8735	1182	0.3617	1180	1	1	1	3
DLG4	CLL-H-008228, CLL-H-008229, CLL-H-008230, CLL-H-008231, CLL-H-008232	5	17417, 8858, 12695, 3115, 6544	0.8733	1183	0.3618	1182	0	0	1	3
LNPEP	CLL-H-015718, CLL-H-015719, CLL-H-015720, CLL-H-015721, CLL-H-015722	5	2713, 20185, 20313, 1271, 11124	0.8733	1184	0.3618	1181	0	0	2	2
MAP3K7IP2	CLL-H-016336, CLL-H-016337, CLL-H-016338, CLL-H-016339, CLL-H-016340, CLL-H-016341	6	10785, 16448, 17866, 10875, 18157, 4633	0.8732	1185	0.3637	1187	0	0	1	1
SHC2	CLL-H-023478, CLL-H-023479, CLL-H-023480, CLL-H-023481, CLL-H-023482	5	3418, 4891, 17835, 26174, 700	0.8729	1186	0.3621	1183	0	1	3	3
CANT1	CLL-H-004298, CLL-H-004299, CLL-H-004300, CLL-H-004301, CLL-H-004302, CLL-H-004303	6	17002, 7146, 2583, 5812, 25054, 5460	0.8724	1187	0.3642	1189	0	0	1	4
ZNF259	CLL-H-027486, CLL-H-027487, CLL-H-027488, CLL-H-027489, CLL-H-027490	5	22542, 12851, 2867, 17828, 765	0.8722	1188	0.3625	1185	0	1	2	2
ST6GALNAC3	CLL-H-024626, CLL-H-024627, CLL-H-024628, CLL-H-024629, CLL-H-024630, CLL-H-024631	6	191, 24670, 16509, 17973, 22561, 2049	0.8711	1189	0.3653	1195	1	1	2	2
COMT	CLL-H-006593, CLL-H-006594, CLL-H-006595, CLL-H-006596, CLL-H-006597, CLL-H-006598	6	3974, 4111, 15959, 18180, 13050, 12939	0.871	1190	0.3656	1198	0	0	2	2
ENTPD4	CLL-H-009269, CLL-H-009270, CLL-H-009271, CLL-H-009272, CLL-H-009273	5	17449, 12962, 11290, 12394, 1444	0.8705	1191	0.3637	1188	0	0	1	1
KATNB1	CLL-H-014931, CLL-H-014932, CLL-H-014933, CLL-H-014934, CLL-H-014935	5	14203, 5168, 17459, 10024, 326	0.8696	1192	0.3645	1190	1	1	1	2
EDNRB	CLL-H-008769, CLL-H-008770, CLL-H-008771, CLL-H-008772, CLL-H-008773, CLL-H-008774	6	17086, 6424, 18198, 3586, 16006, 3617	0.8692	1193	0.3667	1201	0	0	2	3
AGPAT4	CLL-H-001088, CLL-H-001089, CLL-H-001090, CLL-H-001091, CLL-H-001092	5	1038, 1535, 24320, 23069, 19499	0.8688	1194	0.3647	1192	0	0	2	2
HPSE	CLL-H-013151, CLL-H-013153, CLL-H-013154, CLL-H-013155, CLL-H-013156	5	2467, 13713, 10516, 13086, 17468	0.8687	1195	0.3647	1191	0	0	1	1
GLS2	CLL-H-011491, CLL-H-011492, CLL-H-011493, CLL-H-011494, CLL-H-011495, CLL-H-011496	6	12258, 15593, 14505, 2858, 17827, 18203	0.8687	1196	0.3668	1202	0	0	1	1
EME2	CLL-H-009160, CLL-H-009161, CLL-H-009162, CLL-H-009163, CLL-H-009164	5	8568, 5440, 24399, 8911, 7299	0.8685	1197	0.3648	1193	0	0	0	4
EREG	CLL-H-009449, CLL-H-009450, CLL-H-009451, CLL-H-009452, CLL-H-009453	5	7144, 16309, 1240, 19626, 3729	0.8684	1198	0.3648	1194	0	0	2	3
HSP90AA1	CLL-H-013357, CLL-H-013358, CLL-H-013359, CLL-H-013360, CLL-H-013361	5	23791, 105, 14062, 17481, 7504	0.8681	1199	0.3653	1196	1	1	1	2
IRAK1BP1	CLL-H-014522, CLL-H-014523, CLL-H-014524, CLL-H-014525, CLL-H-014526	5	4754, 1773, 21518, 18816, 6184	0.8679	1200	0.3654	1197	0	0	2	3
CX3CL1	CLL-H-007255, CLL-H-007256, CLL-H-007257, CLL-H-007258, CLL-H-007259	5	5105, 15251, 11040, 2023, 17498	0.866	1201	0.3663	1199	0	0	1	2
MYBPC2	CLL-H-017355, CLL-H-017356, CLL-H-017357, CLL-H-017358, CLL-H-017359	5	11054, 21473, 14745, 9540, 207	0.8659	1202	0.3664	1200	1	1	1	2
IMPA1	CLL-H-014398, CLL-H-014399, CLL-H-014400, CLL-H-014401, CLL-H-014402, CLL-H-014403	6	18233, 7199, 15327, 3038, 2640, 12885	0.8658	1203	0.369	1205	0	0	2	3
SCN1A	CLL-H-023054, CLL-H-023055, CLL-H-023056, CLL-H-023057, CLL-H-023058	5	5844, 13481, 1841, 17837, 7275	0.8657	1204	0.3669	1204	0	0	1	3
LDB1	CLL-H-015485, CLL-H-015486, CLL-H-015487, CLL-H-015488, CLL-H-015489	5	17332, 8656, 17503, 1707, 3915	0.8656	1205	0.3669	1203	0	0	2	3
FMO4	CLL-H-010251, CLL-H-010252, CLL-H-010253, CLL-H-010254, CLL-H-010255, CLL-H-010256	6	221, 17524, 3034, 17146, 7560, 21556	0.8653	1206	0.3692	1207	1	1	2	3
TREM2	CLL-H-026123, CLL-H-026124, CLL-H-026125, CLL-H-026126, CLL-H-026127, CLL-H-026128	6	10908, 1907, 18246, 6910, 17320, 10811	0.8645	1207	0.3697	1208	0	0	1	2
MASP2	CLL-H-016506, CLL-H-016507, CLL-H-016508, CLL-H-016509, CLL-H-016510, CLL-H-016511	6	10243, 14019, 11015, 1129, 20499, 2667	0.8645	1208	0.3697	1209	0	0	2	2
HERPUD1	CLL-H-012667, CLL-H-012668, CLL-H-012669, CLL-H-012670, CLL-H-012671	5	3691, 17535, 17391, 6592, 14082	0.8627	1209	0.3691	1206	0	0	1	2
AASS	CLL-H-000086, CLL-H-000087, CLL-H-000088, CLL-H-000089, CLL-H-000090, CLL-H-000091	6	749, 7659, 13961, 13600, 10953, 18266	0.8626	1210	0.3715	1216	0	1	1	2
ALK	CLL-H-001556, CLL-H-001557, CLL-H-001558, CLL-H-001559, CLL-H-001560, CLL-H-001561	6	15299, 18268, 6324, 15442, 1482, 7578	0.8624	1211	0.3718	1219	0	0	1	3
ALDOB	CLL-H-001485, CLL-H-001486, CLL-H-001487, CLL-H-001488, CLL-H-001489	5	14818, 12473, 17542, 12384, 2083	0.8621	1212	0.3698	1210	0	0	1	1
IL12A	CLL-H-014025, CLL-H-014026, CLL-H-014027, CLL-H-014028, CLL-H-014029, CLL-H-014030	6	16551, 3539, 16443, 18275, 5482, 3841	0.8617	1213	0.3726	1223	0	0	2	3
UPB1	CLL-H-026763, CLL-H-026764, CLL-H-026765, CLL-H-026766, CLL-H-026767	5	10922, 11665, 17550, 1430, 16137	0.8613	1214	0.3701	1211	0	0	1	1
SLC38A1	CLL-H-023882, CLL-H-023883, CLL-H-023884, CLL-H-023885, CLL-H-023886	5	4440, 3966, 1142, 19728, 26208	0.8611	1215	0.3703	1212	0	0	3	3
SLC27A1	CLL-H-023813, CLL-H-023814, CLL-H-023815, CLL-H-023816, CLL-H-023817	5	7670, 5352, 6891, 17556, 12442	0.8608	1216	0.3705	1213	0	0	0	3
ITGA4	CLL-H-014687, CLL-H-014688, CLL-H-014689, CLL-H-014690, CLL-H-014691	5	11944, 752, 3866, 7912, 19900	0.8602	1217	0.3709	1214	0	1	2	3
MAS1	CLL-H-016495, CLL-H-016496, CLL-H-016497, CLL-H-016498, CLL-H-016499, CLL-H-016500	6	18293, 7084, 5789, 14647, 4386, 14249	0.8599	1218	0.3739	1227	0	0	1	3
TDP1	CLL-H-025298, CLL-H-025299, CLL-H-025300, CLL-H-025301, CLL-H-025302	5	19923, 768, 8296, 14638, 3588	0.8594	1219	0.3714	1215	0	1	2	3
RALBP1	CLL-H-022092, CLL-H-022093, CLL-H-022094, CLL-H-022095, CLL-H-022096	5	8602, 4078, 10593, 22389, 2656	0.8592	1220	0.3716	1217	0	0	2	3
INPP5D	CLL-H-014476, CLL-H-014477, CLL-H-014478, CLL-H-014479, CLL-H-014480	5	8341, 12084, 2576, 17575, 16282	0.8591	1222	0.3717	1218	0	0	1	2
IVD	CLL-H-014838, CLL-H-014839, CLL-H-014840, CLL-H-014841, CLL-H-014842, CLL-H-014843	6	10425, 10701, 10640, 13417, 19610, 319	0.8591	1221	0.3747	1228	1	1	1	1
RSAD2	CLL-H-022848, CLL-H-022849, CLL-H-022850, CLL-H-022851, CLL-H-022852	5	11564, 3800, 1344, 12085, 18101	0.8585	1224	0.3719	1220	0	0	2	2
GGA3	CLL-H-011303, CLL-H-011304, CLL-H-011305, CLL-H-011306, CLL-H-011307, CLL-H-011308	6	10931, 16967, 18307, 17464, 12849, 2315	0.8585	1223	0.3751	1229	0	0	1	1
SLC16A3	CLL-H-023702, CLL-H-023703, CLL-H-023704, CLL-H-023705, CLL-H-023706	5	3180, 10558, 17585, 2782, 15273	0.8582	1225	0.372	1221	0	0	2	2
AOC3	CLL-H-001890, CLL-H-001891, CLL-H-001892, CLL-H-001893, CLL-H-001894, CLL-H-001895	6	4211, 12781, 5498, 3604, 21023, 9355	0.8577	1226	0.3755	1230	0	0	2	4
UXS1	CLL-H-026825, CLL-H-026826, CLL-H-026827, CLL-H-026828, CLL-H-026829	5	11145, 14057, 14524, 689, 17591	0.8576	1227	0.3726	1222	0	1	1	1
KATNAL1	CLL-H-014926, CLL-H-014927, CLL-H-014928, CLL-H-014929, CLL-H-014930	5	12866, 14096, 12960, 17594, 4819	0.8574	1228	0.3727	1224	0	0	1	1
DOT1L	CLL-H-008431, CLL-H-008432, CLL-H-008433, CLL-H-008434, CLL-H-008435, CLL-H-008436	6	18322, 9085, 6109, 18320, 18021, 8525	0.8571	1229	0.3759	1233	0	0	0	3
CHD8	CLL-H-005751, CLL-H-005752, CLL-H-005753, CLL-H-005754, CLL-H-005755	5	545, 24393, 6366, 17670, 4003	0.8569	1230	0.3733	1225	0	1	2	3
SOAT1	CLL-H-024201, CLL-H-024202, CLL-H-024203, CLL-H-024204, CLL-H-024205	5	4268, 17602, 14983, 7898, 6034	0.8566	1231	0.3735	1226	0	0	1	3
PSMB1	CLL-H-021403, CLL-H-021404, CLL-H-021405, CLL-H-021406, CLL-H-021407, CLL-H-021408	6	14578, 12156, 9114, 7274, 18334, 17491	0.8559	1232	0.377	1238	0	0	0	2
PRPS1L1	CLL-H-021296, CLL-H-021297, CLL-H-021298, CLL-H-021299, CLL-H-021300, CLL-H-021301	6	5859, 9338, 12176, 20869, 9429, 12270	0.8555	1233	0.3774	1240	0	0	0	3
NDUFA12	CLL-H-017731, CLL-H-017732, CLL-H-017733, CLL-H-017734, CLL-H-017735	5	7489, 1330, 14702, 20943, 3049	0.8549	1234	0.3758	1231	0	0	2	3
PODXL	CLL-H-020389, CLL-H-020390, CLL-H-020391, CLL-H-020392, CLL-H-020393	5	4009, 6462, 17128, 17622, 13760	0.8548	1235	0.3759	1234	0	0	1	2
BNIP2	CLL-H-003638, CLL-H-003639, CLL-H-003640, CLL-H-003641, CLL-H-003642	5	9942, 24111, 1808, 7624, 5470	0.8544	1236	0.3759	1232	0	0	1	4
CDH5	CLL-H-005362, CLL-H-005363, CLL-H-005364, CLL-H-005365, CLL-H-005366, CLL-H-005367	6	7501, 18352, 5485, 11995, 13184, 8584	0.8541	1237	0.3783	1242	0	0	0	3
CDIPT	CLL-H-005368, CLL-H-005369, CLL-H-005370, CLL-H-005371, CLL-H-005372	5	16027, 12925, 17636, 6691, 6611	0.8536	1238	0.3765	1235	0	0	0	2
APPL2	CLL-H-002144, CLL-H-002145, CLL-H-002146, CLL-H-002147, CLL-H-002148	5	7629, 130, 20533, 17516, 19067	0.8532	1239	0.3767	1236	1	1	1	2
ATP2B1	CLL-H-002703, CLL-H-002704, CLL-H-002705, CLL-H-002706, CLL-H-002707	5	8685, 17645, 5262, 13833, 1300	0.8528	1240	0.377	1237	0	0	1	3
CREB5	CLL-H-006817, CLL-H-006818, CLL-H-006819, CLL-H-006820, CLL-H-006821	5	4534, 19085, 6589, 20677, 1486	0.8527	1241	0.377	1239	0	0	2	3
GABRB1	CLL-H-010751, CLL-H-010752, CLL-H-010753, CLL-H-010754, CLL-H-010755, CLL-H-010756	6	6933, 22520, 11504, 6217, 11981, 6188	0.8526	1242	0.3793	1244	0	0	0	3
PLA2G4D	CLL-H-020132, CLL-H-020133, CLL-H-020134, CLL-H-020135, CLL-H-020136, CLL-H-020137	6	13289, 20035, 6741, 988, 12119, 7148	0.8525	1243	0.3793	1245	0	1	1	3
CD2BP2	CLL-H-004980, CLL-H-004981, CLL-H-004982, CLL-H-004983, CLL-H-004984, CLL-H-004985	6	16328, 12856, 78, 22782, 13465, 22218	0.8523	1244	0.3794	1246	1	1	1	1
DNAJA1	CLL-H-008294, CLL-H-008295, CLL-H-008296, CLL-H-008297, CLL-H-008298	5	24622, 11757, 2732, 7930, 1042	0.8515	1245	0.3782	1241	0	0	2	3
PAN2	CLL-H-019037, CLL-H-019038, CLL-H-019039, CLL-H-019040, CLL-H-019041	5	21749, 1050, 11565, 7198, 6558	0.8509	1246	0.3786	1243	0	0	1	3
SIRT2	CLL-H-023578, CLL-H-023579, CLL-H-023580, CLL-H-023581, CLL-H-023582, CLL-H-023583	6	7445, 2437, 18401, 16959, 8725, 14851	0.8494	1247	0.3819	1249	0	0	1	3
APLP1	CLL-H-002014, CLL-H-002015, CLL-H-002016, CLL-H-002017, CLL-H-002018	5	13432, 6886, 18669, 6601, 3282	0.8492	1248	0.3797	1247	0	0	1	3
HHIP	CLL-H-012759, CLL-H-012760, CLL-H-012761, CLL-H-012762, CLL-H-012763, CLL-H-012764	6	5778, 21222, 12208, 10753, 9784, 8527	0.8492	1249	0.3819	1250	0	0	0	3
GPLD1	CLL-H-011784, CLL-H-011785, CLL-H-011786, CLL-H-011787, CLL-H-011788, CLL-H-011789	6	10784, 2922, 6770, 18404, 4703, 18313	0.8491	1250	0.3821	1251	0	0	2	3
ZFX	CLL-H-027450, CLL-H-027451, CLL-H-027452, CLL-H-027453, CLL-H-027454	5	3449, 968, 10996, 22031, 12765	0.8485	1251	0.3806	1248	0	1	2	2
CRYAB	CLL-H-006900, CLL-H-006901, CLL-H-006902, CLL-H-006903, CLL-H-006904, CLL-H-006905	6	18411, 1497, 15733, 16271, 5203, 10971	0.8484	1252	0.3827	1255	0	0	1	2
FGF10	CLL-H-010007, CLL-H-010008, CLL-H-010009, CLL-H-010010, CLL-H-010011, CLL-H-010012	6	6871, 22749, 10143, 11964, 5102, 6512	0.8478	1253	0.3835	1259	0	0	0	3
CCNI	CLL-H-004781, CLL-H-004782, CLL-H-004783, CLL-H-004784, CLL-H-004785, CLL-H-004786	6	21624, 1559, 11410, 11816, 20875, 2025	0.8464	1254	0.3848	1262	0	0	2	2
STAT5B	CLL-H-024707, CLL-H-024708, CLL-H-024709, CLL-H-024710, CLL-H-024711	5	6731, 4419, 22249, 2145, 13362	0.8462	1255	0.3822	1252	0	0	2	3
BAK1	CLL-H-003206, CLL-H-003207, CLL-H-003208, CLL-H-003209, CLL-H-003210	5	6882, 6267, 21296, 2180, 12049	0.846	1256	0.3825	1254	0	0	1	3
IL27	CLL-H-014252, CLL-H-014253, CLL-H-014254, CLL-H-014255, CLL-H-014256	5	6131, 13267, 12048, 12243, 17720	0.846	1257	0.3825	1253	0	0	0	1
ACP6	CLL-H-000527, CLL-H-000528, CLL-H-000529, CLL-H-000530, CLL-H-000531, CLL-H-000532	6	10435, 22171, 18979, 1424, 1533, 23303	0.8458	1258	0.3851	1265	0	0	2	2
ALDH7A1	CLL-H-001470, CLL-H-001471, CLL-H-001472, CLL-H-001473, CLL-H-001474	5	13051, 7178, 22239, 4592, 1047	0.8456	1259	0.3827	1257	0	0	2	3
COL17A1	CLL-H-006419, CLL-H-006420, CLL-H-006421, CLL-H-006422, CLL-H-006423	5	2082, 1416, 11195, 25814, 13433	0.8455	1260	0.3827	1256	0	0	2	2
PXN	CLL-H-021819, CLL-H-021820, CLL-H-021821, CLL-H-021822, CLL-H-021823, CLL-H-021824	6	17625, 5654, 18442, 17654, 7032, 14545	0.8454	1261	0.3855	1268	0	0	0	2
LY75	CLL-H-016034, CLL-H-016035, CLL-H-016036, CLL-H-016037, CLL-H-016038, CLL-H-016039	6	10695, 3095, 17914, 18444, 15376, 13326	0.8451	1262	0.3857	1269	0	0	1	1
FOXP3	CLL-H-010399, CLL-H-010400, CLL-H-010401, CLL-H-010402, CLL-H-010403, CLL-H-010404	6	2944, 18127, 611, 14111, 19244, 10458	0.8445	1263	0.3866	1271	0	1	2	2
BTD	CLL-H-003724, CLL-H-003725, CLL-H-003726, CLL-H-003727, CLL-H-003728	5	1644, 25925, 767, 12946, 23386	0.8443	1264	0.3835	1258	0	1	2	2
BTRC	CLL-H-003758, CLL-H-003759, CLL-H-003760, CLL-H-003761, CLL-H-003762	5	14563, 22516, 1295, 3035, 11803	0.8442	1265	0.3836	1260	0	0	2	2
SNAP29	CLL-H-024107, CLL-H-024108, CLL-H-024109, CLL-H-024110, CLL-H-024111, CLL-H-024112	6	9589, 14490, 2471, 14553, 18457, 11508	0.8439	1266	0.3871	1274	0	0	1	2
SCN3B	CLL-H-023079, CLL-H-023080, CLL-H-023081, CLL-H-023082, CLL-H-023083	5	11950, 11518, 17757, 17030, 5858	0.8427	1267	0.3848	1263	0	0	0	1
GPRC5A	CLL-H-011893, CLL-H-011894, CLL-H-011895, CLL-H-011896, CLL-H-011897	5	2338, 6129, 22823, 3695, 18627	0.8426	1268	0.3849	1264	0	0	2	3
CTCF	CLL-H-007087, CLL-H-007088, CLL-H-007089, CLL-H-007090, CLL-H-007091	5	7205, 3545, 16732, 2426, 18244	0.8421	1269	0.3853	1266	0	0	2	3
GRN	CLL-H-012153, CLL-H-012154, CLL-H-012155, CLL-H-012156, CLL-H-012157	5	17765, 9418, 4352, 17682, 10780	0.8419	1270	0.3854	1267	0	0	1	2
XCR1	CLL-H-027262, CLL-H-027263, CLL-H-027264, CLL-H-027265, CLL-H-027266	5	14066, 7643, 13400, 22203, 198	0.8414	1271	0.386	1270	1	1	1	2
IL8	CLL-H-014358, CLL-H-014359, CLL-H-014360, CLL-H-014361, CLL-H-014362, CLL-H-014363	6	16385, 7712, 18491, 17350, 10919, 13563	0.8406	1272	0.3901	1279	0	0	0	1
CLCF1	CLL-H-006107, CLL-H-006108, CLL-H-006109, CLL-H-006110, CLL-H-006111	5	1450, 9607, 17781, 12402, 5140	0.8405	1273	0.3868	1272	0	0	1	3
CDKL1	CLL-H-005440, CLL-H-005441, CLL-H-005442, CLL-H-005443, CLL-H-005444	5	17783, 15195, 13126, 1176, 3725	0.8403	1274	0.387	1273	0	0	2	2
PPP1R12B	CLL-H-020825, CLL-H-020826, CLL-H-020827, CLL-H-020828, CLL-H-020829, CLL-H-020830	6	20190, 6170, 8063, 19942, 805, 8870	0.8396	1275	0.3903	1280	0	1	1	4
DDEF2	CLL-H-007836, CLL-H-007837, CLL-H-007838, CLL-H-007839, CLL-H-007840, CLL-H-007841	6	15455, 7272, 14926, 329, 13797, 18502	0.8395	1276	0.3904	1283	1	1	1	2
PLSCR1	CLL-H-020296, CLL-H-020297, CLL-H-020298, CLL-H-020299, CLL-H-020300, CLL-H-020301	6	829, 7226, 21384, 11034, 3537, 13281	0.8393	1277	0.3904	1281	0	1	2	3
MAP3K4	CLL-H-016314, CLL-H-016316, CLL-H-016317, CLL-H-016318	4	3462, 3244, 14870, 22011	0.8388	1278	0.3844	1261	0	0	2	2
MUT	CLL-H-017305, CLL-H-017306, CLL-H-017307, CLL-H-017308, CLL-H-017309, CLL-H-017310	6	4829, 1665, 1020, 21835, 24271, 18813	0.8386	1279	0.391	1285	0	0	3	3
RAD9A	CLL-H-022060, CLL-H-022061, CLL-H-022062, CLL-H-022063, CLL-H-022064, CLL-H-022065	6	14557, 6945, 17566, 8273, 11672, 18512	0.8385	1280	0.3911	1286	0	0	0	2
GPAM	CLL-H-011758, CLL-H-011759, CLL-H-011760, CLL-H-011761, CLL-H-011762	5	22067, 11622, 17749, 2650, 2077	0.8378	1281	0.3891	1276	0	0	2	2
CTBP2	CLL-H-007075, CLL-H-007076, CLL-H-007077, CLL-H-007078, CLL-H-007079, CLL-H-007080	6	8806, 16419, 22051, 2126, 1434, 16811	0.8371	1282	0.392	1288	0	0	2	3
EPHA2	CLL-H-009318, CLL-H-009319, CLL-H-009320, CLL-H-009321, CLL-H-009322	5	6327, 17822, 17344, 12322, 12810	0.8368	1283	0.3901	1278	0	0	0	1
RTN4R	CLL-H-022874, CLL-H-022875, CLL-H-022876, CLL-H-022877, CLL-H-022878	5	21954, 1051, 10665, 5659, 11244	0.8365	1284	0.3904	1282	0	0	1	2
AMPD3	CLL-H-001688, CLL-H-001689, CLL-H-001690, CLL-H-001691, CLL-H-001692	5	20381, 923, 20040, 3766, 7045	0.8363	1285	0.3907	1284	0	1	2	3
TGFBRAP1	CLL-H-025464, CLL-H-025465, CLL-H-025466, CLL-H-025467, CLL-H-025468	5	10352, 4842, 17839, 13430, 16415	0.8352	1286	0.3917	1287	0	0	1	1
SLC1A6	CLL-H-023744, CLL-H-023745, CLL-H-023746, CLL-H-023747, CLL-H-023748, CLL-H-023749	6	3831, 19999, 384, 14901, 10836, 6996	0.8344	1287	0.3942	1294	1	1	2	3
CYP27B1	CLL-H-007438, CLL-H-007439, CLL-H-007440, CLL-H-007441, CLL-H-007442	5	17849, 16625, 5813, 16976, 2170	0.8343	1288	0.3924	1289	0	0	1	2
ACP1	CLL-H-000510, CLL-H-000511, CLL-H-000512, CLL-H-000513, CLL-H-000514	5	9054, 22055, 24555, 1926, 1791	0.834	1289	0.3925	1290	0	0	2	3
PDE3B	CLL-H-019298, CLL-H-019299, CLL-H-019300, CLL-H-019302	4	386, 20548, 7057, 13818	0.8336	1290	0.388	1275	1	1	1	2
MAP2	CLL-H-016227, CLL-H-016228, CLL-H-016229, CLL-H-016230, CLL-H-016231	5	17967, 6916, 4699, 4152, 16080	0.8336	1291	0.393	1291	0	0	2	3
ORC4L	CLL-H-018809, CLL-H-018810, CLL-H-018811, CLL-H-018812, CLL-H-018813, CLL-H-018814	6	17648, 1511, 17878, 7304, 18567, 4338	0.8331	1292	0.3955	1297	0	0	2	3
SLC1A7	CLL-H-023750, CLL-H-023751, CLL-H-023752, CLL-H-023753, CLL-H-023754	5	4196, 41, 24586, 25258, 16054	0.8327	1293	0.3934	1292	1	1	2	2
CD55	CLL-H-005088, CLL-H-005089, CLL-H-005090, CLL-H-005091, CLL-H-005092	5	3887, 8699, 19485, 11482, 6032	0.832	1294	0.3942	1293	0	0	1	3
IL17RD	CLL-H-014123, CLL-H-014124, CLL-H-014125, CLL-H-014126, CLL-H-014127, CLL-H-014128	6	4883, 18177, 4994, 8486, 20953, 5120	0.8319	1295	0.3969	1304	0	0	2	4
PPT2	CLL-H-020935, CLL-H-020936, CLL-H-020937, CLL-H-020938, CLL-H-020939, CLL-H-020940	6	1865, 18116, 23073, 1076, 19382, 15584	0.8317	1296	0.3969	1302	0	0	2	2
DCLRE1B	CLL-H-007777, CLL-H-007778, CLL-H-007779, CLL-H-007780, CLL-H-007781, CLL-H-007782	6	1331, 11982, 7835, 10754, 19310, 13434	0.8317	1297	0.3969	1303	0	0	1	2
SNX2	CLL-H-024184, CLL-H-024185, CLL-H-024186, CLL-H-024187, CLL-H-024188, CLL-H-024189	6	9779, 6306, 804, 12004, 18585, 13815	0.8314	1298	0.3969	1301	0	1	1	3
GNS	CLL-H-011684, CLL-H-011685, CLL-H-011686, CLL-H-011687, CLL-H-011688	5	10192, 15520, 3104, 21315, 1843	0.8312	1299	0.3947	1295	0	0	2	2
DSE	CLL-H-008545, CLL-H-008546, CLL-H-008547, CLL-H-008548	4	20063, 8420, 5321, 8763	0.8305	1300	0.39	1277	0	0	0	3
BHLHB2	CLL-H-003451, CLL-H-003452, CLL-H-003453, CLL-H-003454, CLL-H-003455, CLL-H-003456	6	11909, 19845, 3721, 1327, 6059, 17264	0.8305	1301	0.3984	1310	0	0	2	3
AP2B1	CLL-H-001907, CLL-H-001908, CLL-H-001909, CLL-H-001910, CLL-H-001911	5	1435, 20104, 8784, 3353, 15534	0.8304	1302	0.3954	1296	0	0	2	3
BGLAP	CLL-H-003436, CLL-H-003437, CLL-H-003438, CLL-H-003439, CLL-H-003440	5	4371, 18204, 3611, 11991, 8328	0.8301	1303	0.3957	1298	0	0	2	3
BNIP3	CLL-H-003643, CLL-H-003644, CLL-H-003645, CLL-H-003646, CLL-H-003647, CLL-H-003648	6	12636, 12936, 2590, 9915, 9153, 20491	0.83	1304	0.3989	1313	0	0	1	3
IFI30	CLL-H-013721, CLL-H-013722, CLL-H-013723, CLL-H-013724, CLL-H-013725, CLL-H-013726	6	23118, 1269, 14665, 20507, 2035, 9813	0.8297	1305	0.3992	1314	0	0	2	3
NR4A1	CLL-H-018435, CLL-H-018436, CLL-H-018437, CLL-H-018438, CLL-H-018439, CLL-H-018440	6	5474, 18375, 18605, 4528, 17205, 14202	0.8294	1306	0.3993	1315	0	0	1	2
PTPRF	CLL-H-021757, CLL-H-021758, CLL-H-021759, CLL-H-021760, CLL-H-021761, CLL-H-021762	6	4010, 23690, 18248, 2619, 4279, 20328	0.8292	1307	0.3994	1316	0	0	3	3
DPYS	CLL-H-008496, CLL-H-008497, CLL-H-008498, CLL-H-008499, CLL-H-008500, CLL-H-008501	6	9865, 7177, 15602, 18614, 3178, 4367	0.8285	1308	0.4	1319	0	0	2	4
IFNA8	CLL-H-013834, CLL-H-013835, CLL-H-013836, CLL-H-013837, CLL-H-013838	5	16626, 3522, 24213, 1982, 6138	0.8283	1309	0.3967	1299	0	0	2	3
LY96	CLL-H-016050, CLL-H-016051, CLL-H-016052, CLL-H-016053, CLL-H-016054	5	2754, 462, 22312, 24865, 10503	0.8278	1310	0.3969	1300	1	1	2	2
SLC2A4	CLL-H-023835, CLL-H-023836, CLL-H-023837, CLL-H-023838, CLL-H-023839	5	7404, 11163, 15635, 17925, 15091	0.8275	1311	0.397	1305	0	0	0	1
MYH2	CLL-H-017403, CLL-H-017404, CLL-H-017405, CLL-H-017406, CLL-H-017407	5	14552, 17928, 5021, 13474, 9244	0.8272	1312	0.3971	1306	0	0	0	2
PRKD3	CLL-H-021137, CLL-H-021138, CLL-H-021139, CLL-H-021140, CLL-H-021141	5	5682, 4606, 2202, 15926, 24905	0.8269	1313	0.3972	1307	0	0	2	3
GPR34	CLL-H-011823, CLL-H-011824, CLL-H-011825, CLL-H-011826, CLL-H-011827	5	11422, 14801, 13420, 132, 25190	0.8267	1314	0.3972	1308	1	1	1	1
GPR75	CLL-H-011870, CLL-H-011871, CLL-H-011872, CLL-H-011873, CLL-H-011874, CLL-H-011875	6	9162, 4906, 6420, 2167, 21277, 14592	0.8258	1315	0.4023	1324	0	0	2	4
RAB3A	CLL-H-021915, CLL-H-021916, CLL-H-021917, CLL-H-021918, CLL-H-021919	5	16802, 1711, 12499, 17948, 8932	0.8254	1316	0.3981	1309	0	0	1	2
BAIAP2	CLL-H-003200, CLL-H-003201, CLL-H-003202, CLL-H-003203, CLL-H-003204, CLL-H-003205	6	7570, 6721, 22558, 24694, 2527, 1519	0.8253	1317	0.4025	1327	0	0	2	4
GSTM1	CLL-H-012226, CLL-H-012227, CLL-H-012228, CLL-H-012229, CLL-H-012230	5	17007, 8112, 17490, 5149, 17954	0.8248	1318	0.3988	1311	0	0	0	2
ARMETL1	CLL-H-005494, CLL-H-005495, CLL-H-005496, CLL-H-005497, CLL-H-005498	5	7968, 11003, 1363, 23126, 4171	0.8247	1319	0.3988	1312	0	0	2	3
IGFBP6	CLL-H-013944, CLL-H-013945, CLL-H-013946, CLL-H-013947, CLL-H-013948	5	14858, 17570, 10659, 9088, 17964	0.8239	1320	0.3996	1317	0	0	0	1
ACCN1	CLL-H-000406, CLL-H-000407, CLL-H-000408, CLL-H-000409, CLL-H-000410	5	118, 15601, 24962, 14281, 14873	0.8238	1321	0.3998	1318	1	1	1	1
CLDN19	CLL-H-006168, CLL-H-006169, CLL-H-006170, CLL-H-006171, CLL-H-006172, CLL-H-006173	6	607, 13549, 7946, 3016, 16544, 20595	0.8231	1322	0.4043	1332	0	1	2	3
FUT3	CLL-H-010538, CLL-H-010539, CLL-H-010540, CLL-H-010541, CLL-H-010542	5	3735, 20883, 21118, 45, 25882	0.8229	1323	0.4004	1320	1	1	2	2
EGFR	CLL-H-008867, CLL-H-008868, CLL-H-008869, CLL-H-008870, CLL-H-008871	5	22247, 17463, 13959, 189, 7218	0.8225	1324	0.4005	1321	1	1	1	2
FXYD2	CLL-H-010574, CLL-H-010575, CLL-H-010576, CLL-H-010577, CLL-H-010578, CLL-H-010579	6	9211, 19391, 15771, 6884, 7823, 1944	0.8218	1325	0.405	1335	0	0	1	4
PEBP1	CLL-H-019476, CLL-H-019477, CLL-H-019478, CLL-H-019479, CLL-H-019480	5	14788, 6515, 11280, 2512, 17990	0.8216	1326	0.4009	1322	0	0	1	2
ENTPD3	CLL-H-009263, CLL-H-009264, CLL-H-009265, CLL-H-009266, CLL-H-009267, CLL-H-009268	6	3730, 14906, 18691, 1752, 15792, 12812	0.821	1327	0.4059	1338	0	0	2	2
ERN1	CLL-H-009459, CLL-H-009460, CLL-H-009461, CLL-H-009462, CLL-H-009463	5	23314, 8915, 97, 24384, 7408	0.8202	1328	0.4021	1323	1	1	1	3
C15ORF15	CLL-H-022853, CLL-H-022854, CLL-H-022855, CLL-H-022856, CLL-H-022857, CLL-H-022858	6	1628, 15957, 2421, 21120, 11918, 14210	0.8202	1329	0.4067	1343	0	0	2	2
GABRA6	CLL-H-010745, CLL-H-010746, CLL-H-010747, CLL-H-010748, CLL-H-010749, CLL-H-010750	6	9081, 3520, 18701, 7137, 12399, 16779	0.82	1330	0.4067	1344	0	0	1	3
PRB1	CLL-H-020946, CLL-H-020947, CLL-H-020948, CLL-H-020949, CLL-H-020950	5	18646, 2582, 10926, 14701, 3295	0.8198	1332	0.4024	1326	0	0	2	2
FGF12	CLL-H-010018, CLL-H-010019, CLL-H-010020, CLL-H-010021, CLL-H-010022, CLL-H-010023	6	1222, 10858, 2034, 16122, 13421, 25089	0.8198	1331	0.407	1345	0	0	2	2
LY9	CLL-H-016045, CLL-H-016046, CLL-H-016047, CLL-H-016048, CLL-H-016049	5	12035, 18061, 2022, 2943, 20793	0.8189	1333	0.4028	1328	0	0	2	2
FZD3	CLL-H-010604, CLL-H-010605, CLL-H-010606, CLL-H-010607, CLL-H-010608, CLL-H-010609	6	22912, 107, 7125, 22372, 9103, 8304	0.8185	1334	0.4079	1347	1	1	1	4
MAP3K2	CLL-H-016304, CLL-H-016305, CLL-H-016306, CLL-H-016307, CLL-H-016308	5	9188, 13198, 4037, 833, 20264	0.8182	1335	0.403	1329	0	1	2	3
CD276	CLL-H-004964, CLL-H-004965, CLL-H-004966, CLL-H-004967, CLL-H-004968	5	18042, 7250, 15927, 11647, 1737	0.8169	1336	0.4037	1330	0	0	1	2
SHC4	CLL-H-023488, CLL-H-023489, CLL-H-023490, CLL-H-023491, CLL-H-023492	5	21883, 16949, 2639, 1750, 18034	0.8168	1337	0.4038	1331	0	0	2	2
UCP2	CLL-H-026601, CLL-H-026602, CLL-H-026603, CLL-H-026604, CLL-H-026605, CLL-H-026606	6	1909, 21539, 14048, 22911, 1351, 15110	0.8166	1338	0.409	1352	0	0	2	2
SLC34A1	CLL-H-023876, CLL-H-023877, CLL-H-023878, CLL-H-023879, CLL-H-023880, CLL-H-023881	6	18738, 10316, 11945, 753, 9753, 17934	0.8164	1339	0.4091	1353	0	1	1	2
MST1R	CLL-H-017158, CLL-H-017159, CLL-H-017160, CLL-H-017161, CLL-H-017162	5	13610, 2165, 8137, 25815, 1640	0.8158	1340	0.4047	1333	0	0	2	3
IRF1	CLL-H-014549, CLL-H-014550, CLL-H-014551, CLL-H-014552, CLL-H-014553, CLL-H-014554	6	4841, 22781, 6955, 4768, 6911, 24133	0.8155	1341	0.4095	1355	0	0	2	4
JAZF1	CLL-H-014878, CLL-H-014879, CLL-H-014880, CLL-H-014881, CLL-H-014882	5	8622, 10945, 18059, 14472, 17531	0.8154	1342	0.4047	1334	0	0	0	1
KCNMB1	CLL-H-015056, CLL-H-015057, CLL-H-015058, CLL-H-015059, CLL-H-015060, CLL-H-015061	6	13663, 1993, 10863, 26692, 16569, 266	0.8148	1343	0.4104	1357	1	1	2	2
TNFSF11	CLL-H-025843, CLL-H-025844, CLL-H-025845, CLL-H-025846, CLL-H-025847, CLL-H-025848	6	12973, 17702, 8566, 2166, 8153, 18759	0.8144	1344	0.4106	1358	0	0	1	3
NDUFA8	CLL-H-017752, CLL-H-017753, CLL-H-017754, CLL-H-017755, CLL-H-017756	5	18130, 957, 12379, 11661, 10767	0.8143	1345	0.4053	1336	0	1	1	1
USP9X	CLL-H-026804, CLL-H-026805, CLL-H-026806, CLL-H-026807, CLL-H-026808	5	2839, 23651, 7833, 870, 20576	0.814	1346	0.4059	1339	0	1	2	3
TCL1A	CLL-H-025272, CLL-H-025273, CLL-H-025274, CLL-H-025275, CLL-H-025276	5	20449, 1349, 12069, 8458, 3877	0.8138	1347	0.4059	1337	0	0	2	3
ACVR2A	CLL-H-000708, CLL-H-000709, CLL-H-000710, CLL-H-000711, CLL-H-000712	5	1382, 12922, 14642, 18080, 4254	0.8135	1348	0.4061	1340	0	0	2	2
UBE2G2	CLL-H-026507, CLL-H-026508, CLL-H-026509, CLL-H-026510, CLL-H-026511	5	13743, 7742, 654, 21107, 7197	0.8131	1349	0.4066	1341	0	1	1	3
ITPR1	CLL-H-014818, CLL-H-014819, CLL-H-014820, CLL-H-014821, CLL-H-014822	5	24890, 2549, 3064, 17548, 5827	0.8131	1350	0.4066	1342	0	0	2	3
PANK2	CLL-H-019048, CLL-H-019049, CLL-H-019050, CLL-H-019051, CLL-H-019052, CLL-H-019053	6	2394, 2971, 17569, 22986, 4745, 21115	0.8131	1351	0.4117	1361	0	0	3	3
ACTA1	CLL-H-000599, CLL-H-000606, CLL-H-000608, CLL-H-000611	4	5748, 8923, 22963, 1541	0.8125	1352	0.4024	1325	0	0	1	3
POLQ	CLL-H-020495, CLL-H-020496, CLL-H-020497, CLL-H-020498, CLL-H-020499	5	18093, 7160, 17035, 13063, 7340	0.8123	1353	0.4076	1346	0	0	0	2
CR1	CLL-H-006769, CLL-H-006770, CLL-H-006771, CLL-H-006772, CLL-H-006773	5	225, 2449, 22049, 25965, 20074	0.8114	1354	0.4084	1348	1	1	2	2
ALOX5	CLL-H-001604, CLL-H-001605, CLL-H-001606, CLL-H-001607, CLL-H-001608	5	6839, 15483, 18104, 7862, 8249	0.8113	1355	0.4084	1349	0	0	0	3
ITGAM	CLL-H-014719, CLL-H-014720, CLL-H-014721, CLL-H-014722, CLL-H-014723	5	9919, 7861, 6448, 24092, 4379	0.8112	1356	0.4085	1350	0	0	1	4
ABCA7	CLL-H-000148, CLL-H-000149, CLL-H-000150, CLL-H-000151, CLL-H-000152	5	18649, 5869, 5996, 16936, 6578	0.811	1357	0.4089	1351	0	0	0	3
CHGB	CLL-H-005777, CLL-H-005778, CLL-H-005779, CLL-H-005780, CLL-H-005781, CLL-H-005782	6	14383, 5724, 176, 5518, 17318, 25573	0.8107	1358	0.4139	1369	1	1	1	3
CD14	CLL-H-004853, CLL-H-004854, CLL-H-004855, CLL-H-004856, CLL-H-004857	5	5525, 3980, 16989, 5962, 23172	0.81	1360	0.4099	1356	0	0	1	3
HDAC9	CLL-H-012628, CLL-H-012629, CLL-H-012630, CLL-H-012631, CLL-H-012632, CLL-H-012633	6	9768, 11841, 5618, 19733, 13080, 8370	0.81	1359	0.414	1370	0	0	0	3
FAH	CLL-H-009738, CLL-H-009739, CLL-H-009740, CLL-H-009741, CLL-H-009742, CLL-H-009743	6	10113, 13581, 7652, 16016, 18805, 1453	0.8099	1361	0.4141	1371	0	0	1	2
HTRA2	CLL-H-013533, CLL-H-013534, CLL-H-013535, CLL-H-013536, CLL-H-013537	5	18953, 9295, 12296, 7905, 1067	0.8087	1362	0.4108	1359	0	0	1	3
NDUFB5	CLL-H-017772, CLL-H-017773, CLL-H-017774, CLL-H-017775, CLL-H-017776	5	13668, 15717, 2452, 13671, 18142	0.8079	1363	0.4115	1360	0	0	1	1
COMP	CLL-H-006588, CLL-H-006589, CLL-H-006590, CLL-H-006591, CLL-H-006592	5	10732, 16565, 2179, 18147, 13706	0.8074	1364	0.412	1363	0	0	1	1
PRKAA1	CLL-H-021021, CLL-H-021022, CLL-H-021023, CLL-H-021024, CLL-H-021025	5	18149, 1796, 12987, 6695, 8168	0.8072	1365	0.412	1362	0	0	1	3
FLOT2	CLL-H-010204, CLL-H-010205, CLL-H-010206, CLL-H-010207, CLL-H-010208	5	18153, 4976, 16772, 6570, 16910	0.8069	1366	0.4122	1364	0	0	1	2
SELPLG	CLL-H-023217, CLL-H-023218, CLL-H-023219, CLL-H-023220, CLL-H-023221	5	4513, 17987, 7506, 18154, 17540	0.8068	1367	0.4123	1365	0	0	1	2
HES2	CLL-H-012678, CLL-H-012679, CLL-H-012680, CLL-H-012681, CLL-H-012682	5	3614, 6520, 20591, 11547, 7440	0.8066	1368	0.4123	1366	0	0	1	3
AGPAT2	CLL-H-001078, CLL-H-001079, CLL-H-001080, CLL-H-001081, CLL-H-001082	5	18747, 3372, 22418, 13808, 731	0.8066	1370	0.4123	1367	0	1	2	2
MDC1	CLL-H-016669, CLL-H-016670, CLL-H-016671, CLL-H-016672, CLL-H-016673, CLL-H-016674	6	15368, 18867, 24898, 1488, 3408, 4866	0.8066	1369	0.4174	1378	0	0	3	3
CLDN17	CLL-H-006157, CLL-H-006158, CLL-H-006159, CLL-H-006160, CLL-H-006161, CLL-H-006162	6	8022, 18846, 15501, 12611, 5062, 17917	0.8059	1371	0.4178	1379	0	0	0	2
INPP5B	CLL-H-014471, CLL-H-014472, CLL-H-014473, CLL-H-014474	4	7838, 7441, 8037, 22510	0.8046	1373	0.4093	1354	0	0	0	3
CARTPT	CLL-H-004419, CLL-H-004420, CLL-H-004421, CLL-H-004422, CLL-H-004423	5	18178, 17457, 15551, 12486, 4255	0.8046	1372	0.4139	1368	0	0	1	1
GNPNAT1	CLL-H-011669, CLL-H-011670, CLL-H-011671, CLL-H-011672, CLL-H-011673	5	8517, 10062, 24207, 2608, 7343	0.8043	1375	0.4144	1372	0	0	1	3
LIPF	CLL-H-015660, CLL-H-015661, CLL-H-015662, CLL-H-015663, CLL-H-015664, CLL-H-015665	6	18862, 7001, 3750, 8832, 17814, 14888	0.8043	1374	0.4185	1381	0	0	1	3
POLI	CLL-H-020473, CLL-H-020474, CLL-H-020475, CLL-H-020476, CLL-H-020477	5	18185, 18141, 11061, 5347, 17700	0.804	1376	0.4146	1373	0	0	0	1
MSH2	CLL-H-017109, CLL-H-017110, CLL-H-017111, CLL-H-017112, CLL-H-017113, CLL-H-017114	6	5401, 1254, 5649, 18339, 8218, 24713	0.8037	1377	0.4188	1382	0	0	1	4
PPP3CC	CLL-H-020903, CLL-H-020904, CLL-H-020905, CLL-H-020906, CLL-H-020907	5	24477, 7486, 9888, 3503, 6455	0.8035	1378	0.4149	1374	0	0	1	4
HMGB3	CLL-H-012961, CLL-H-012962, CLL-H-012963, CLL-H-012964, CLL-H-012965	5	3785, 8354, 10138, 22358, 10647	0.8033	1379	0.4151	1375	0	0	1	2
LMNA	CLL-H-015683, CLL-H-015684, CLL-H-015685, CLL-H-015686, CLL-H-015687	5	23866, 7933, 206, 14194, 6047	0.8018	1380	0.4164	1376	1	1	1	3
CELSR3	CLL-H-005593, CLL-H-005594, CLL-H-005595, CLL-H-005596, CLL-H-005597	5	6906, 2637, 22369, 3346, 16185	0.8009	1381	0.4171	1377	0	0	2	3
NT5E	CLL-H-018573, CLL-H-018574, CLL-H-018575, CLL-H-018576, CLL-H-018577, CLL-H-018578	6	24031, 1873, 24345, 533, 12050, 20826	0.8008	1382	0.4201	1384	0	1	2	2
HESX1	CLL-H-012699, CLL-H-012700, CLL-H-012701, CLL-H-012702, CLL-H-012703, CLL-H-012704	6	10462, 16045, 18901, 6346, 7687, 5416	0.8005	1383	0.4203	1385	0	0	0	3
CKS1B	CLL-H-006079, CLL-H-006080, CLL-H-006081, CLL-H-006082, CLL-H-006083, CLL-H-006084	6	8507, 15426, 25024, 1008, 5001, 5725	0.7995	1384	0.421	1387	0	0	1	4
ME3	CLL-H-016707, CLL-H-016708, CLL-H-016709, CLL-H-016710, CLL-H-016711	5	7379, 3101, 5717, 18562, 14826	0.7994	1385	0.4184	1380	0	0	1	3
HIPK2	CLL-H-012797, CLL-H-012798, CLL-H-012799, CLL-H-012800, CLL-H-012801	5	21781, 3944, 17526, 263, 20118	0.7984	1386	0.4193	1383	1	1	2	2
PLAT	CLL-H-020159, CLL-H-020160, CLL-H-020161, CLL-H-020162, CLL-H-020163, CLL-H-020164	6	9443, 18930, 8476, 18169, 8133, 7971	0.7976	1387	0.422	1389	0	0	0	4
ALG13	CLL-H-001515, CLL-H-001516, CLL-H-001517, CLL-H-001518, CLL-H-001519, CLL-H-001520	6	4917, 11561, 25045, 9136, 5949, 3351	0.7974	1388	0.422	1391	0	0	2	4
NMI	CLL-H-018126, CLL-H-018127, CLL-H-018128, CLL-H-018129, CLL-H-018130, CLL-H-018131	6	15007, 1565, 12091, 16124, 18933, 3225	0.7974	1389	0.422	1390	0	0	2	2
CHRNA9	CLL-H-005898, CLL-H-005899, CLL-H-005900, CLL-H-005901, CLL-H-005902	5	5819, 20824, 11272, 10788, 5970	0.7971	1390	0.4208	1386	0	0	0	2
GNA13	CLL-H-011545, CLL-H-011546, CLL-H-011547, CLL-H-011548, CLL-H-011549, CLL-H-011550	6	15670, 9154, 401, 12175, 19360, 3825	0.797	1391	0.4223	1393	1	1	2	3
HIC1	CLL-H-012770, CLL-H-012771, CLL-H-012772, CLL-H-012773, CLL-H-012774	5	1385, 17896, 18337, 3258, 18123	0.7967	1392	0.4213	1388	0	0	2	2
UROS	CLL-H-026788, CLL-H-026789, CLL-H-026790, CLL-H-026791, CLL-H-026792, CLL-H-026793	6	2387, 16210, 18940, 12495, 18424, 2523	0.7967	1393	0.4225	1394	0	0	2	2
UGT1A6	CLL-H-026633, CLL-H-026654, CLL-H-026655, CLL-H-026657, CLL-H-026658	5	13762, 15833, 14267, 7482, 18287	0.7948	1394	0.4223	1392	0	0	0	1
SULT1E1	CLL-H-024921, CLL-H-024922, CLL-H-024923, CLL-H-024924, CLL-H-024925, CLL-H-024926	6	4525, 17435, 10947, 5310, 6542, 18962	0.7945	1395	0.424	1400	0	0	1	3
IMPA2	CLL-H-014404, CLL-H-014405, CLL-H-014406, CLL-H-014407, CLL-H-014408, CLL-H-014409	6	18047, 13101, 2318, 17663, 18967, 13716	0.794	1396	0.4245	1402	0	0	1	1
IGFBP7	CLL-H-013949, CLL-H-013950, CLL-H-013951, CLL-H-013952, CLL-H-013953, CLL-H-013954	6	11908, 2162, 20981, 230, 26376, 18716	0.7939	1397	0.4245	1403	1	1	2	2
JUND	CLL-H-014899, CLL-H-014900, CLL-H-014901, CLL-H-014902, CLL-H-014903	5	640, 9704, 11902, 7276, 21817	0.7936	1398	0.423	1395	0	1	1	3
TFAP2A	CLL-H-025358, CLL-H-025359, CLL-H-025360, CLL-H-025361, CLL-H-025362	5	8247, 18301, 15114, 8431, 6396	0.7935	1399	0.4231	1396	0	0	0	3
ACO2	CLL-H-000477, CLL-H-000478, CLL-H-000479, CLL-H-000480, CLL-H-000481	5	12744, 1569, 2597, 24982, 16562	0.7927	1400	0.4233	1397	0	0	2	2
SPRED2	CLL-H-024393, CLL-H-024394, CLL-H-024395, CLL-H-024396, CLL-H-024397, CLL-H-024398	6	17865, 13194, 11942, 18984, 845, 4424	0.7924	1401	0.4259	1409	0	1	2	2
RAB1A	CLL-H-021885, CLL-H-021886, CLL-H-021887, CLL-H-021888, CLL-H-021889	5	9807, 11970, 6088, 12061, 18315	0.7923	1402	0.4236	1398	0	0	0	2
DHH	CLL-H-008089, CLL-H-008090, CLL-H-008091, CLL-H-008092, CLL-H-008093, CLL-H-008094	6	14341, 19328, 13415, 295, 7983, 9648	0.7919	1403	0.4263	1412	1	1	1	3
SRPR	CLL-H-024519, CLL-H-024520, CLL-H-024521, CLL-H-024522, CLL-H-024523, CLL-H-024524	6	18912, 8825, 18989, 9344, 18392, 2976	0.7919	1404	0.4263	1414	0	0	1	3
DMC1	CLL-H-008276, CLL-H-008277, CLL-H-008278, CLL-H-008279, CLL-H-008280, CLL-H-008281	6	12518, 20048, 15576, 9107, 2480, 2566	0.7918	1405	0.4263	1413	0	0	2	3
ATP13A2	CLL-H-002645, CLL-H-002646, CLL-H-002647, CLL-H-002648, CLL-H-002649, CLL-H-002650	6	17370, 2955, 19223, 3752, 20340, 5296	0.7916	1406	0.4263	1411	0	0	2	3
MAPK11	CLL-H-016385, CLL-H-016386, CLL-H-016387, CLL-H-016388, CLL-H-016389	5	269, 12795, 24135, 11051, 12478	0.7915	1407	0.4239	1399	1	1	1	1
NCF4	CLL-H-017603, CLL-H-017604, CLL-H-017605, CLL-H-017606, CLL-H-017607	5	5368, 11059, 21799, 9861, 6025	0.7896	1408	0.4254	1404	0	0	0	3
RDH5	CLL-H-022352, CLL-H-022353, CLL-H-022354, CLL-H-022355, CLL-H-022356	5	17593, 18346, 8078, 10277, 17607	0.7895	1409	0.4257	1405	0	0	0	1
EIF2AK2	CLL-H-008954, CLL-H-008955, CLL-H-008956, CLL-H-008957, CLL-H-008958, CLL-H-008959	6	8727, 5154, 4654, 21984, 4089, 19076	0.7894	1410	0.4281	1417	0	0	2	4
CD44	CLL-H-005050, CLL-H-005051, CLL-H-005052, CLL-H-005053, CLL-H-005054	5	7583, 8376, 5331, 9452, 24835	0.7893	1411	0.4258	1408	0	0	0	4
CA13	CLL-H-004010, CLL-H-004011, CLL-H-004012, CLL-H-004013, CLL-H-004014	5	16337, 15001, 8340, 3204, 18348	0.7893	1412	0.4258	1407	0	0	1	2
GOLGA2	CLL-H-011689, CLL-H-011690, CLL-H-011691, CLL-H-011692, CLL-H-011693	5	6407, 12767, 12104, 5275, 18349	0.7892	1413	0.4258	1406	0	0	0	2
GGH	CLL-H-011314, CLL-H-011315, CLL-H-011316, CLL-H-011317, CLL-H-011318, CLL-H-011319	6	3577, 12308, 19020, 17076, 926, 9995	0.7889	1414	0.4285	1418	0	1	2	3
CLDN11	CLL-H-006134, CLL-H-006135, CLL-H-006136, CLL-H-006137, CLL-H-006138	5	7028, 11686, 1346, 23847, 6442	0.7884	1415	0.426	1410	0	0	1	3
PMAIP1	CLL-H-020313, CLL-H-020314, CLL-H-020315, CLL-H-020316, CLL-H-020317, CLL-H-020318	6	9265, 4000, 6672, 19439, 16481, 5667	0.7879	1416	0.4294	1420	0	0	1	4
GTF2H2	CLL-H-012332, CLL-H-012333, CLL-H-012334, CLL-H-012335, CLL-H-012336	5	19569, 22699, 14714, 228, 8718	0.7872	1417	0.4269	1415	1	1	1	2
POLE2	CLL-H-020439, CLL-H-020440, CLL-H-020441, CLL-H-020442, CLL-H-020443, CLL-H-020444	6	9758, 4696, 23686, 283, 15839, 6853	0.7872	1418	0.4297	1422	1	1	2	4
OLAH	CLL-H-018744, CLL-H-018745, CLL-H-018746, CLL-H-018747, CLL-H-018748, CLL-H-018749	6	19207, 8413, 222, 17561, 13387, 5875	0.7864	1419	0.4305	1426	1	1	1	3
ARPC3	CLL-H-002379, CLL-H-002380, CLL-H-002381, CLL-H-002382, CLL-H-002383, CLL-H-002384	6	10525, 19479, 2550, 18734, 21237, 1088	0.7864	1420	0.4305	1427	0	0	2	2
DEGS2	CLL-H-007981, CLL-H-007982, CLL-H-007983, CLL-H-007984, CLL-H-007985	5	25653, 21325, 705, 2298, 18036	0.7862	1421	0.4279	1416	0	1	2	2
HADHA	CLL-H-012469, CLL-H-012470, CLL-H-012471, CLL-H-012472, CLL-H-012473	5	12494, 7472, 10318, 18395, 11809	0.785	1422	0.4291	1419	0	0	0	1
NR1I2	CLL-H-018386, CLL-H-018387, CLL-H-018388, CLL-H-018389, CLL-H-018390, CLL-H-018391	6	19068, 6507, 7752, 17366, 10595, 5697	0.7841	1423	0.4317	1433	0	0	0	3
NFAT5	CLL-H-017945, CLL-H-017946, CLL-H-017947, CLL-H-017948, CLL-H-017949, CLL-H-017950	6	9411, 8019, 4989, 20363, 2673, 15659	0.7839	1424	0.432	1437	0	0	2	4
EMP1	CLL-H-009165, CLL-H-009166, CLL-H-009167, CLL-H-009168, CLL-H-009169, CLL-H-009170	6	2823, 13576, 19176, 18413, 178, 25747	0.7838	1425	0.432	1436	1	1	2	2
CDC2L5	CLL-H-005292, CLL-H-005293, CLL-H-005294, CLL-H-005295, CLL-H-005296	5	23332, 1485, 18259, 2982, 13466	0.7836	1426	0.4296	1421	0	0	2	2
ETV5	CLL-H-009521, CLL-H-009522, CLL-H-009523, CLL-H-009524, CLL-H-009525, CLL-H-009526	6	5716, 10713, 19080, 3732, 6360, 14710	0.783	1427	0.4331	1441	0	0	1	3
ATP6V1B2	CLL-H-002856, CLL-H-002857, CLL-H-002858, CLL-H-002859	4	17621, 6613, 10154, 6291	0.7828	1429	0.4241	1401	0	0	0	2
MELK	CLL-H-016757, CLL-H-016758, CLL-H-016759, CLL-H-016760, CLL-H-016761	5	7335, 21482, 1206, 18792, 4293	0.7828	1428	0.4301	1423	0	0	2	3
GAL3ST1	CLL-H-010826, CLL-H-010827, CLL-H-010828, CLL-H-010829, CLL-H-010830, CLL-H-010831	6	14261, 9679, 8511, 4113, 12977, 19083	0.7827	1430	0.4333	1442	0	0	1	3
PLCB1	CLL-H-020175, CLL-H-020176, CLL-H-020177, CLL-H-020178, CLL-H-020179	5	4532, 22812, 24388, 88, 20359	0.7826	1431	0.4303	1424	1	1	2	2
FUCA2	CLL-H-010512, CLL-H-010513, CLL-H-010514, CLL-H-010515, CLL-H-010516	5	13980, 3660, 18479, 10027, 2725	0.7826	1432	0.4303	1425	0	0	2	2
APBB2	CLL-H-001956, CLL-H-001957, CLL-H-001958, CLL-H-001959, CLL-H-001960	5	26547, 19420, 108, 15028, 3124	0.7823	1433	0.4305	1428	1	1	2	2
SCN1B	CLL-H-023059, CLL-H-023060, CLL-H-023061, CLL-H-023062, CLL-H-023063	5	10920, 7064, 3246, 6968, 23119	0.7823	1434	0.4305	1429	0	0	1	3
AKR1B1	CLL-H-001299, CLL-H-001300, CLL-H-001301, CLL-H-001302, CLL-H-001303, CLL-H-001304	6	18220, 6111, 10671, 17509, 4177, 19094	0.7816	1435	0.4342	1450	0	0	1	2
NFKBIE	CLL-H-018006, CLL-H-018007, CLL-H-018008, CLL-H-018009, CLL-H-018010	5	1767, 12809, 5800, 24913, 6398	0.7814	1436	0.431	1430	0	0	1	3
IFNA5	CLL-H-013817, CLL-H-013818, CLL-H-013819, CLL-H-013820, CLL-H-013821, CLL-H-013822	6	22202, 6872, 350, 11569, 3223, 21652	0.7813	1437	0.4342	1449	1	1	2	3
UBE2L6	CLL-H-026537, CLL-H-026538, CLL-H-026539, CLL-H-026540, CLL-H-026541	5	18440, 5152, 13103, 17553, 2454	0.781	1438	0.4317	1432	0	0	1	2
FANCL	CLL-H-009802, CLL-H-009803, CLL-H-009804, CLL-H-009805, CLL-H-009806	5	12294, 9173, 1144, 5665, 20653	0.7809	1439	0.4317	1431	0	0	1	3
KERA	CLL-H-015143, CLL-H-015144, CLL-H-015145, CLL-H-015146, CLL-H-015147	5	3382, 9824, 6127, 10374, 23929	0.7805	1440	0.4319	1435	0	0	1	3
FGF5	CLL-H-010059, CLL-H-010060, CLL-H-010061, CLL-H-010062, CLL-H-010063	5	1265, 16394, 14442, 20222, 3651	0.7804	1441	0.4319	1434	0	0	2	2
HSD11B2	CLL-H-013275, CLL-H-013276, CLL-H-013277, CLL-H-013278, CLL-H-013279	5	12252, 13359, 18450, 8983, 6345	0.7801	1442	0.4323	1438	0	0	0	2
CSF2RB	CLL-H-006951, CLL-H-006952, CLL-H-006953, CLL-H-006954, CLL-H-006955, CLL-H-006956	6	2385, 10232, 11791, 23515, 12409, 11895	0.7797	1443	0.4358	1455	0	0	1	1
PAXIP1	CLL-H-019167, CLL-H-019168, CLL-H-019169, CLL-H-019170, CLL-H-019171	5	10617, 12532, 18464, 9502, 5107	0.7788	1444	0.4329	1439	0	0	0	2
KLK7	CLL-H-015244, CLL-H-015245, CLL-H-015246, CLL-H-015247, CLL-H-015248	5	169, 19056, 20635, 23456, 8812	0.7787	1445	0.4329	1440	1	1	1	2
MDH2	CLL-H-016681, CLL-H-016682, CLL-H-016683, CLL-H-016684, CLL-H-016685, CLL-H-016686	6	2604, 5547, 1443, 19204, 24212, 14536	0.7786	1446	0.4367	1456	0	0	2	3
SELP	CLL-H-023211, CLL-H-023212, CLL-H-023213, CLL-H-023214, CLL-H-023215, CLL-H-023216	6	4146, 24552, 13500, 111, 9725, 21683	0.7782	1447	0.4371	1457	1	1	2	3
POLK	CLL-H-020478, CLL-H-020479, CLL-H-020480, CLL-H-020481, CLL-H-020482, CLL-H-020483	6	18067, 677, 6268, 4234, 20659, 17933	0.7781	1448	0.4371	1458	0	1	2	3
HOXA7	CLL-H-013060, CLL-H-013061, CLL-H-013062, CLL-H-013063, CLL-H-013064	5	23523, 2946, 14651, 8200, 2372	0.778	1449	0.4333	1443	0	0	2	3
CYP1A2	CLL-H-007405, CLL-H-007406, CLL-H-007407, CLL-H-007408, CLL-H-007409	5	13946, 6540, 11330, 5706, 18480	0.7774	1450	0.4334	1444	0	0	0	2
NPY1R	CLL-H-018327, CLL-H-018328, CLL-H-018329, CLL-H-018330, CLL-H-018331	5	10625, 18485, 13174, 5992, 13586	0.7769	1451	0.4338	1447	0	0	0	1
MEF2A	CLL-H-016723, CLL-H-016724, CLL-H-016725, CLL-H-016726, CLL-H-016727, CLL-H-016728	6	12650, 21299, 4574, 5415, 5726, 13452	0.7767	1452	0.4381	1463	0	0	1	3
GLCE	CLL-H-011425, CLL-H-011426, CLL-H-011427, CLL-H-011428, CLL-H-011429	5	2296, 23081, 6525, 5267, 18641	0.7764	1453	0.4338	1445	0	0	1	3
FZD4	CLL-H-010610, CLL-H-010611, CLL-H-010612, CLL-H-010614, CLL-H-010615	5	2235, 13402, 21990, 25002, 1690	0.7763	1454	0.4338	1446	0	0	2	2
DYSF	CLL-H-008669, CLL-H-008670, CLL-H-008671, CLL-H-008672, CLL-H-008673, CLL-H-008674	6	19153, 12638, 12116, 798, 13161, 18215	0.7759	1455	0.4386	1465	0	1	1	1
CD4	CLL-H-005035, CLL-H-005036, CLL-H-005037, CLL-H-005038, CLL-H-005039	5	9593, 14278, 18497, 5208, 16498	0.7758	1456	0.434	1448	0	0	0	2
QPCT	CLL-H-021865, CLL-H-021866, CLL-H-021867, CLL-H-021868, CLL-H-021869	5	3748, 3155, 25981, 20139, 4922	0.7754	1457	0.4344	1451	0	0	3	3
SDHD	CLL-H-023172, CLL-H-023173, CLL-H-023174, CLL-H-023175, CLL-H-023176, CLL-H-023177	6	482, 3339, 17971, 19992, 8655, 18394	0.775	1458	0.4391	1467	1	1	2	3
SLCO1A2	CLL-H-023941, CLL-H-023942, CLL-H-023943, CLL-H-023944, CLL-H-023945	5	6276, 13495, 18514, 10699, 12416	0.7743	1459	0.4353	1452	0	0	0	1
NFKB1	CLL-H-017985, CLL-H-017986, CLL-H-017987, CLL-H-017988, CLL-H-017989	5	12859, 16997, 18523, 18511, 8549	0.7735	1460	0.4357	1453	0	0	0	1
RAB3B	CLL-H-021920, CLL-H-021921, CLL-H-021922, CLL-H-021923, CLL-H-021924, CLL-H-021925	6	21471, 8596, 5554, 1601, 19444, 9031	0.7733	1461	0.4406	1475	0	0	1	4
PRDX3	CLL-H-020977, CLL-H-020978, CLL-H-020979, CLL-H-020980, CLL-H-020981, CLL-H-020982	6	10776, 8541, 6982, 4548, 16852, 19182	0.773	1462	0.4406	1474	0	0	1	3
WNT1	CLL-H-027135, CLL-H-027136, CLL-H-027137, CLL-H-027138, CLL-H-027139, CLL-H-027140	6	10467, 12642, 4117, 2896, 4786, 25948	0.7727	1463	0.4407	1476	0	0	3	3
GNB3	CLL-H-011625, CLL-H-011626, CLL-H-011627, CLL-H-011628, CLL-H-011629, CLL-H-011630	6	19196, 8547, 14259, 12659, 7842, 19032	0.7716	1464	0.4417	1478	0	0	0	2
CYP4F3	CLL-H-007587, CLL-H-007588, CLL-H-007589, CLL-H-007590, CLL-H-007591	5	4584, 4672, 6792, 18522, 20563	0.7706	1465	0.4377	1460	0	0	2	3
STXBP4	CLL-H-024854, CLL-H-024855, CLL-H-024856, CLL-H-024857, CLL-H-024858	5	1852, 13212, 18556, 18292, 8236	0.7705	1466	0.4377	1459	0	0	1	2
AMY2B	CLL-H-001723, CLL-H-001724, CLL-H-001725, CLL-H-001727, CLL-H-001728	5	21916, 21079, 15508, 205, 16835	0.7703	1467	0.4378	1461	1	1	1	1
NPTX1	CLL-H-018316, CLL-H-018317, CLL-H-018318, CLL-H-018319, CLL-H-018320	5	6438, 24268, 3837, 5680, 11768	0.77	1468	0.4381	1462	0	0	1	3
CPE	CLL-H-006688, CLL-H-006689, CLL-H-006690, CLL-H-006691, CLL-H-006692, CLL-H-006693	6	21586, 4832, 24695, 106, 13160, 15902	0.7691	1469	0.4436	1482	1	1	2	2
APPL1	CLL-H-002139, CLL-H-002140, CLL-H-002141, CLL-H-002142, CLL-H-002143	5	10747, 18578, 12505, 7728, 6800	0.7685	1470	0.4385	1464	0	0	0	2
WDR61	CLL-H-027078, CLL-H-027079, CLL-H-027080, CLL-H-027081, CLL-H-027082, CLL-H-027083	6	836, 25042, 21806, 18431, 2076, 8072	0.7683	1471	0.4442	1484	0	1	2	3
EXO1	CLL-H-009538, CLL-H-009539, CLL-H-009540, CLL-H-009541, CLL-H-009542	5	22711, 19006, 23817, 8392, 142	0.7682	1472	0.4386	1466	1	1	1	2
ARPC5	CLL-H-002390, CLL-H-002391, CLL-H-002392, CLL-H-002393, CLL-H-002394, CLL-H-002395	6	7974, 1080, 14862, 19762, 14273, 3221	0.7674	1473	0.4448	1485	0	0	2	3
EHMT2	CLL-H-008922, CLL-H-008923, CLL-H-008924, CLL-H-008925, CLL-H-008926, CLL-H-008927	6	4522, 9111, 19862, 1877, 19202, 9384	0.7673	1474	0.4448	1486	0	0	2	4
ARL4D	CLL-H-002340, CLL-H-002341, CLL-H-002342, CLL-H-002343, CLL-H-002344	5	14572, 16012, 18594, 4942, 11653	0.7671	1475	0.4392	1468	0	0	1	1
PDHB	CLL-H-019417, CLL-H-019418, CLL-H-019419, CLL-H-019420, CLL-H-019421, CLL-H-019422	6	19910, 4805, 25661, 1728, 3862, 12099	0.7667	1476	0.4458	1488	0	0	3	3
POLR3B	CLL-H-020613, CLL-H-020615, CLL-H-020616, CLL-H-020617	4	7791, 9530, 4318, 20530	0.7663	1478	0.4358	1454	0	0	1	3
ALG8	CLL-H-001546, CLL-H-001547, CLL-H-001548, CLL-H-001549, CLL-H-001550	5	3585, 10581, 6746, 3289, 24677	0.7663	1477	0.4394	1469	0	0	2	3
EI24	CLL-H-008928, CLL-H-008929, CLL-H-008930, CLL-H-008931, CLL-H-008932	5	3487, 22930, 13526, 6778, 6586	0.7661	1479	0.4394	1470	0	0	1	3
PPAP2B	CLL-H-020711, CLL-H-020712, CLL-H-020713, CLL-H-020714, CLL-H-020715, CLL-H-020716	6	2792, 7170, 19255, 10187, 17113, 7339	0.7659	1480	0.4463	1490	0	0	1	3
HIP1R	CLL-H-012786, CLL-H-012787, CLL-H-012788, CLL-H-012789, CLL-H-012790	5	9099, 18608, 15707, 6962, 3495	0.7658	1481	0.4395	1471	0	0	1	3
CDKN3	CLL-H-005488, CLL-H-005489, CLL-H-005490, CLL-H-005491, CLL-H-005492, CLL-H-005493	6	3190, 14847, 19260, 16453, 3106, 19110	0.7654	1482	0.4472	1492	0	0	2	2
DNM1	CLL-H-008360, CLL-H-008361, CLL-H-008362, CLL-H-008363, CLL-H-008364	5	1226, 2900, 23904, 20668, 6836	0.7649	1483	0.4403	1472	0	0	2	3
JUNB	CLL-H-014894, CLL-H-014895, CLL-H-014896, CLL-H-014897, CLL-H-014898	5	18619, 9601, 16798, 15271, 1759	0.7648	1485	0.4405	1473	0	0	1	2
ALPI	CLL-H-001615, CLL-H-001616, CLL-H-001617, CLL-H-001618, CLL-H-001619, CLL-H-001620	6	12487, 12556, 512, 5281, 24955, 8620	0.7648	1484	0.4474	1495	0	1	1	3
APC	CLL-H-001966, CLL-H-001967, CLL-H-001968, CLL-H-001969, CLL-H-001970	5	25446, 155, 17429, 19302, 3793	0.7641	1486	0.4408	1477	1	1	2	2
PTGS2	CLL-H-021656, CLL-H-021657, CLL-H-021658, CLL-H-021659, CLL-H-021660, CLL-H-021661	6	8505, 11282, 15806, 19280, 3826, 4933	0.7634	1487	0.448	1496	0	0	2	3
AMY1B	CLL-H-001709, CLL-H-001710, CLL-H-001711, CLL-H-001712, CLL-H-001713	5	20536, 199, 7550, 19205, 22905	0.7623	1488	0.4429	1479	1	1	1	2
WNT5B	CLL-H-027181, CLL-H-027182, CLL-H-027183, CLL-H-027184, CLL-H-027185, CLL-H-027186	6	5222, 5463, 11353, 19298, 9493, 13854	0.7623	1489	0.4491	1503	0	0	0	3
SERPINE1	CLL-H-023310, CLL-H-023311, CLL-H-023312, CLL-H-023313, CLL-H-023314, CLL-H-023315	6	13035, 15921, 9651, 19293, 6944, 12429	0.7622	1490	0.4492	1504	0	0	0	2
COL4A5	CLL-H-006514, CLL-H-006515, CLL-H-006516, CLL-H-006517, CLL-H-006518, CLL-H-006519	6	19012, 2052, 15715, 1642, 8737, 25073	0.7621	1491	0.4492	1505	0	0	2	3
ADHFE1	CLL-H-000898, CLL-H-000899, CLL-H-000900, CLL-H-000901, CLL-H-000902	5	6782, 4585, 9671, 18651, 13883	0.7619	1492	0.4431	1480	0	0	1	3
TP53INP1	CLL-H-026001, CLL-H-026002, CLL-H-026004, CLL-H-026005, CLL-H-026006	5	19000, 25992, 1878, 2147, 5805	0.7618	1493	0.4433	1481	0	0	2	3
RAD17	CLL-H-021984, CLL-H-021985, CLL-H-021986, CLL-H-021987, CLL-H-021988, CLL-H-021989	6	6320, 5987, 6697, 21260, 17872, 8787	0.7616	1494	0.4496	1507	0	0	0	4
HAT1	CLL-H-012524, CLL-H-012525, CLL-H-012526, CLL-H-012527, CLL-H-012528	5	2382, 10539, 9876, 16269, 18665	0.7607	1495	0.4441	1483	0	0	1	2
TXN	CLL-H-026391, CLL-H-026392, CLL-H-026393, CLL-H-026394, CLL-H-026395	5	8989, 10487, 2689, 14965, 18675	0.7597	1496	0.4453	1487	0	0	1	2
WNT7B	CLL-H-027197, CLL-H-027198, CLL-H-027199, CLL-H-027200, CLL-H-027201, CLL-H-027202	6	10463, 1902, 11748, 24168, 10335, 12293	0.7597	1497	0.4515	1517	0	0	1	1
DLST	CLL-H-008255, CLL-H-008256, CLL-H-008257, CLL-H-008258, CLL-H-008259, CLL-H-008260	6	25044, 5744, 990, 18650, 3168, 8782	0.7596	1498	0.4515	1516	0	1	2	4
DTX4	CLL-H-008583, CLL-H-008584, CLL-H-008585, CLL-H-008586, CLL-H-008587	5	18684, 12682, 3102, 18265, 18208	0.7589	1499	0.4459	1489	0	0	1	1
STX8	CLL-H-024843, CLL-H-024844, CLL-H-024845, CLL-H-024846, CLL-H-024847, CLL-H-024848	6	23317, 471, 23394, 17454, 3130, 5745	0.7588	1500	0.4518	1519	1	1	2	3
EFNA3	CLL-H-008829, CLL-H-008830, CLL-H-008831, CLL-H-008832, CLL-H-008833	5	23364, 15997, 6459, 5757, 4172	0.7583	1501	0.4463	1491	0	0	1	3
ETS2	CLL-H-009510, CLL-H-009511, CLL-H-009512, CLL-H-009513, CLL-H-009514	5	16252, 18702, 7115, 1928, 10965	0.7573	1502	0.4474	1493	0	0	1	2
SMPD1	CLL-H-024056, CLL-H-024057, CLL-H-024058, CLL-H-024059, CLL-H-024060	5	22635, 10222, 5488, 294, 19070	0.7573	1503	0.4474	1494	1	1	1	2
HOXD1	CLL-H-013087, CLL-H-013088, CLL-H-013089, CLL-H-013090, CLL-H-013091, CLL-H-013092	6	21458, 6446, 21090, 8885, 1677, 7804	0.7561	1504	0.4537	1523	0	0	1	4
CD151	CLL-H-004858, CLL-H-004859, CLL-H-004860, CLL-H-004861, CLL-H-004862	5	11400, 9225, 1610, 12517, 19568	0.756	1505	0.4481	1497	0	0	1	2
TNK2	CLL-H-025904, CLL-H-025905, CLL-H-025906, CLL-H-025907, CLL-H-025908	5	14011, 7641, 18718, 13908, 13068	0.7559	1506	0.4481	1498	0	0	0	1
MCM5	CLL-H-016644, CLL-H-016645, CLL-H-016646, CLL-H-016647, CLL-H-016648	5	6338, 16945, 17047, 18719, 12698	0.7558	1507	0.4482	1500	0	0	0	1
DRD3	CLL-H-008529, CLL-H-008530, CLL-H-008531, CLL-H-008532, CLL-H-008533	5	12676, 18720, 953, 11251, 13501	0.7557	1508	0.4482	1499	0	1	1	1
PDE6D	CLL-H-019348, CLL-H-019349, CLL-H-019350, CLL-H-019351, CLL-H-019352	5	2718, 25327, 16379, 1286, 16523	0.7555	1509	0.4483	1501	0	0	2	2
ELK3	CLL-H-009123, CLL-H-009124, CLL-H-009125, CLL-H-009126, CLL-H-009127	5	4266, 2775, 16033, 25666, 5806	0.7546	1510	0.4489	1502	0	0	2	3
CAPN2	CLL-H-004331, CLL-H-004332, CLL-H-004333, CLL-H-004334, CLL-H-004335, CLL-H-004336	6	2379, 21423, 886, 16774, 24603, 12046	0.7542	1511	0.4549	1526	0	1	2	2
SUMO1	CLL-H-024945, CLL-H-024946, CLL-H-024947, CLL-H-024948, CLL-H-024949	5	4314, 18740, 1137, 15303, 13711	0.7539	1512	0.4495	1506	0	0	2	2
CDC6	CLL-H-005328, CLL-H-005329, CLL-H-005330, CLL-H-005331, CLL-H-005332	5	3986, 7588, 13155, 4797, 20770	0.7534	1513	0.4497	1509	0	0	2	3
DNAJB1	CLL-H-008315, CLL-H-008316, CLL-H-008317, CLL-H-008318, CLL-H-008319, CLL-H-008320	6	19384, 17613, 4970, 13748, 4704, 8363	0.7533	1514	0.4555	1532	0	0	2	3
AVPR1B	CLL-H-002977, CLL-H-002978, CLL-H-002979, CLL-H-002980, CLL-H-002981, CLL-H-002982	6	360, 13848, 13709, 23339, 7044, 4160	0.7532	1515	0.4555	1533	1	1	2	3
ZBTB16	CLL-H-027404, CLL-H-027405, CLL-H-027406, CLL-H-027407, CLL-H-027408	5	3811, 19513, 10765, 2362, 15529	0.7531	1516	0.4497	1508	0	0	2	2
PPME1	CLL-H-020792, CLL-H-020793, CLL-H-020794, CLL-H-020795, CLL-H-020796, CLL-H-020797	6	19971, 3937, 465, 12376, 17305, 11885	0.7529	1517	0.4557	1534	1	1	2	2
TUBB2A	CLL-H-026339, CLL-H-026340, CLL-H-026341, CLL-H-026342, CLL-H-026343	5	5814, 21663, 10925, 11874, 2810	0.7528	1518	0.4498	1510	0	0	1	2
DAPK2	CLL-H-007681, CLL-H-007682, CLL-H-007683, CLL-H-007684, CLL-H-007685	5	18754, 18032, 15664, 5258, 10176	0.7526	1519	0.4499	1511	0	0	0	1
FASN	CLL-H-009839, CLL-H-009840, CLL-H-009841, CLL-H-009842, CLL-H-009843	5	22429, 17511, 10221, 4006, 921	0.7514	1520	0.4508	1512	0	1	2	2
STX12	CLL-H-024786, CLL-H-024787, CLL-H-024788, CLL-H-024789, CLL-H-024790	5	3317, 15615, 14366, 10202, 18769	0.7513	1521	0.4509	1513	0	0	1	1
CYP7B1	CLL-H-007604, CLL-H-007605, CLL-H-007606, CLL-H-007607, CLL-H-007608, CLL-H-007609	6	8855, 3939, 7546, 4232, 13028, 24191	0.751	1522	0.4573	1539	0	0	2	4
HIP2	CLL-H-012791, CLL-H-012792, CLL-H-012793, CLL-H-012794, CLL-H-012795, CLL-H-012796	6	7693, 8127, 19409, 6158, 16488, 18419	0.7508	1523	0.4574	1540	0	0	0	3
RANGAP1	CLL-H-022129, CLL-H-022130, CLL-H-022131, CLL-H-022132, CLL-H-022133	5	3958, 24985, 2748, 6144, 18226	0.7505	1524	0.4514	1514	0	0	2	3
ENDOG	CLL-H-009198, CLL-H-009199, CLL-H-009200, CLL-H-009201, CLL-H-009202	5	13970, 18467, 2860, 18778, 17245	0.7505	1525	0.4514	1515	0	0	1	1
DDEF1	CLL-H-002439, CLL-H-002440, CLL-H-002441, CLL-H-002442, CLL-H-002443	5	23649, 2682, 6893, 8880, 11013	0.7502	1526	0.4517	1518	0	0	1	3
F3	CLL-H-009637, CLL-H-009638, CLL-H-009639, CLL-H-009640, CLL-H-009641, CLL-H-009642	6	12762, 19418, 6885, 16174, 16725, 7834	0.7499	1527	0.4585	1545	0	0	0	2
HAP1	CLL-H-012507, CLL-H-012508, CLL-H-012509, CLL-H-012510, CLL-H-012511	5	7512, 17482, 24482, 3893, 497	0.7498	1528	0.4521	1520	1	1	2	3
CCNA1	CLL-H-004702, CLL-H-004703, CLL-H-004704, CLL-H-004705, CLL-H-004706, CLL-H-004707	6	3071, 11925, 13255, 23250, 2620, 8408	0.7492	1529	0.4594	1548	0	0	2	3
GPI	CLL-H-011778, CLL-H-011779, CLL-H-011780, CLL-H-011781, CLL-H-011782, CLL-H-011783	6	5504, 16505, 17098, 1049, 12604, 19427	0.7491	1530	0.4596	1551	0	0	1	2
RBL2	CLL-H-022246, CLL-H-022249, CLL-H-022252, CLL-H-022254, CLL-H-022259, CLL-H-022264	6	8562, 16696, 22925, 7980, 91, 25984	0.7487	1531	0.4599	1552	1	1	1	3
CPO	CLL-H-006709, CLL-H-006710, CLL-H-006711, CLL-H-006712, CLL-H-006713, CLL-H-006714	6	20946, 1782, 1130, 18997, 26117, 10689	0.7481	1532	0.4602	1553	0	0	2	2
CYR61	CLL-H-007616, CLL-H-007617, CLL-H-007618, CLL-H-007619, CLL-H-007620	5	13045, 12641, 10742, 5069, 18806	0.7479	1533	0.4532	1521	0	0	0	1
FTCD	CLL-H-010486, CLL-H-010487, CLL-H-010488, CLL-H-010489, CLL-H-010490	5	3140, 3267, 20454, 7186, 20552	0.7475	1534	0.4536	1522	0	0	2	3
ABCA5	CLL-H-000136, CLL-H-000137, CLL-H-000138, CLL-H-000139, CLL-H-000140, CLL-H-000141	6	10822, 2577, 25827, 555, 19355, 15410	0.7474	1535	0.4604	1554	0	1	2	2
WASF2	CLL-H-027040, CLL-H-027041, CLL-H-027042, CLL-H-027043, CLL-H-027044	5	9621, 16380, 11417, 4835, 18821	0.7466	1536	0.4541	1524	0	0	1	2
TUB	CLL-H-026297, CLL-H-026298, CLL-H-026299, CLL-H-026300, CLL-H-026301, CLL-H-026302	6	21243, 20367, 7548, 13476, 21884, 167	0.7463	1537	0.4609	1557	1	1	1	2
B2M	CLL-H-003015, CLL-H-003016, CLL-H-003017, CLL-H-003018, CLL-H-003019	5	4751, 12082, 10634, 6615, 20236	0.7461	1538	0.4545	1525	0	0	1	2
CHRNB1	CLL-H-005903, CLL-H-005904, CLL-H-005905, CLL-H-005906, CLL-H-005907	5	7787, 18832, 13460, 1576, 10012	0.7456	1539	0.455	1527	0	0	1	2
CKB	CLL-H-006053, CLL-H-006054, CLL-H-006055, CLL-H-006056, CLL-H-006057	5	10597, 572, 24030, 4163, 15898	0.7453	1540	0.4551	1528	0	1	2	2
SCN4A	CLL-H-023084, CLL-H-023085, CLL-H-023086, CLL-H-023087, CLL-H-023088	5	473, 17551, 9290, 18838, 5651	0.745	1541	0.4552	1529	1	1	1	3
CDKL2	CLL-H-005445, CLL-H-005446, CLL-H-005447, CLL-H-005448, CLL-H-005449	5	16758, 7855, 13394, 2289, 18842	0.7447	1542	0.4553	1530	0	0	1	2
HPN	CLL-H-013135, CLL-H-013136, CLL-H-013137, CLL-H-013138, CLL-H-013139	5	18843, 14473, 12562, 8237, 2097	0.7446	1543	0.4554	1531	0	0	1	2
CTNNAL1	CLL-H-007128, CLL-H-007129, CLL-H-007130, CLL-H-007131, CLL-H-007132, CLL-H-007133	6	15392, 19786, 537, 2767, 12100, 25255	0.7443	1544	0.4624	1564	0	1	2	2
LOC643224	CLL-H-015794, CLL-H-015795, CLL-H-015796, CLL-H-015797, CLL-H-015798	5	9649, 15233, 11109, 18850, 4661	0.7439	1545	0.4558	1535	0	0	1	2
VWF	CLL-H-027014, CLL-H-027015, CLL-H-027016, CLL-H-027017, CLL-H-027018	5	7467, 2092, 17736, 7066, 20240	0.7431	1546	0.4566	1536	0	0	1	3
OGFR	CLL-H-018728, CLL-H-018729, CLL-H-018730, CLL-H-018731, CLL-H-018732	5	20411, 3829, 6649, 20786, 6566	0.7426	1547	0.4568	1538	0	0	1	3
OTX2	CLL-H-018866, CLL-H-018867, CLL-H-018868, CLL-H-018869, CLL-H-018870, CLL-H-018871	6	19503, 10102, 8689, 11992, 17307, 6687	0.7416	1548	0.4639	1568	0	0	0	2
ACCN4	CLL-H-000423, CLL-H-000424, CLL-H-000425, CLL-H-000426, CLL-H-000427	5	26025, 1589, 10751, 2645, 15714	0.7413	1549	0.4576	1542	0	0	2	2
ORC5L	CLL-H-018815, CLL-H-018816, CLL-H-018817, CLL-H-018818, CLL-H-018819, CLL-H-018820	6	12391, 1357, 6404, 21332, 17269, 5735	0.741	1550	0.4642	1569	0	0	1	3
CTNNBIP1	CLL-H-007139, CLL-H-007140, CLL-H-007141, CLL-H-007142, CLL-H-007143	5	13772, 18885, 16486, 2321, 10911	0.7408	1551	0.4576	1541	0	0	1	1
CAP1	CLL-H-004309, CLL-H-004310, CLL-H-004311, CLL-H-004312, CLL-H-004313, CLL-H-004314	6	12616, 19836, 268, 16299, 13795, 19213	0.7406	1552	0.4646	1570	1	1	1	1
CR2	CLL-H-006774, CLL-H-006775, CLL-H-006776, CLL-H-006777, CLL-H-006778	5	16892, 652, 18196, 3659, 23698	0.7402	1553	0.4581	1543	0	1	2	2
GRIA3	CLL-H-012023, CLL-H-012024, CLL-H-012025, CLL-H-012026, CLL-H-012027	5	26264, 16469, 6225, 160, 9527	0.7401	1554	0.4583	1544	1	1	1	3
SCD	CLL-H-023024, CLL-H-023025, CLL-H-023026, CLL-H-023027, CLL-H-023028	5	1225, 24032, 8211, 15573, 3561	0.7393	1555	0.4591	1546	0	0	2	3
PAH	CLL-H-019005, CLL-H-019006, CLL-H-019007, CLL-H-019008, CLL-H-019009, CLL-H-019010	6	4360, 10492, 5371, 21591, 2917, 23406	0.7391	1556	0.4655	1573	0	0	2	3
PTGIR	CLL-H-021640, CLL-H-021641, CLL-H-021642, CLL-H-021643, CLL-H-021644	5	14590, 18905, 14427, 9235, 4705	0.739	1559	0.4593	1547	0	0	1	2
KIT	CLL-H-015186, CLL-H-015187, CLL-H-015188, CLL-H-015189, CLL-H-015190, CLL-H-015191	6	11855, 18387, 9850, 818, 3563, 20852	0.739	1557	0.4655	1571	0	1	2	3
NMNAT3	CLL-H-018142, CLL-H-018143, CLL-H-018144, CLL-H-018145, CLL-H-018146, CLL-H-018147	6	5101, 20428, 19003, 8394, 17993, 233	0.739	1558	0.4655	1572	1	1	1	3
CD1D	CLL-H-004894, CLL-H-004895, CLL-H-004896, CLL-H-004897, CLL-H-004898	5	22062, 1532, 15503, 9144, 3895	0.7381	1560	0.4594	1549	0	0	2	3
ELA2	CLL-H-009107, CLL-H-009108, CLL-H-009109, CLL-H-009110, CLL-H-009111	5	18919, 4965, 17864, 936, 12779	0.7377	1561	0.4595	1550	0	1	2	2
CDR1	CLL-H-005504, CLL-H-005505, CLL-H-005506, CLL-H-005507	4	2940, 10116, 21075, 5638	0.7372	1563	0.4566	1537	0	0	1	2
MLH1	CLL-H-016937, CLL-H-016938, CLL-H-016939, CLL-H-016940, CLL-H-016941, CLL-H-016942	6	11169, 16034, 8722, 8899, 19548, 1781	0.7372	1562	0.4668	1576	0	0	1	3
AMOTL1	CLL-H-001671, CLL-H-001672, CLL-H-001673, CLL-H-001674, CLL-H-001675, CLL-H-001676	6	9999, 3502, 5662, 10501, 15925, 19560	0.7361	1564	0.4677	1579	0	0	1	3
BMP10	CLL-H-003560, CLL-H-003561, CLL-H-003562, CLL-H-003563, CLL-H-003564, CLL-H-003565	6	9485, 19561, 11598, 14438, 2332, 18397	0.736	1565	0.4677	1578	0	0	1	2
UQCRH	CLL-H-026778, CLL-H-026779, CLL-H-026780, CLL-H-026781, CLL-H-026782	5	21057, 9071, 16399, 2299, 3692	0.7357	1566	0.4609	1556	0	0	2	3
TREH	CLL-H-026112, CLL-H-026113, CLL-H-026114, CLL-H-026115, CLL-H-026116	5	9891, 514, 13749, 13397, 21040	0.7357	1567	0.4609	1558	0	1	1	2
HSD3B7	CLL-H-013341, CLL-H-013342, CLL-H-013343, CLL-H-013344, CLL-H-013345	5	12982, 15786, 5077, 20712, 408	0.7355	1568	0.4611	1559	1	1	1	2
TPMT	CLL-H-026035, CLL-H-026036, CLL-H-026037, CLL-H-026038, CLL-H-026039	5	1693, 18883, 8106, 18944, 15238	0.7355	1569	0.4611	1560	0	0	1	2
ADCY9	CLL-H-000841, CLL-H-000842, CLL-H-000843, CLL-H-000844, CLL-H-000845	5	10582, 11652, 6381, 20979, 11600	0.7354	1570	0.4612	1561	0	0	0	1
IL7	CLL-H-014346, CLL-H-014347, CLL-H-014348, CLL-H-014349, CLL-H-014350, CLL-H-014351	6	2248, 3919, 26090, 13619, 7351, 7979	0.7349	1571	0.4682	1582	0	0	2	4
TUBD1	CLL-H-026360, CLL-H-026361, CLL-H-026362, CLL-H-026363, CLL-H-026364	5	17519, 3839, 18959, 18430, 13461	0.7341	1572	0.462	1562	0	0	1	1
APOA1	CLL-H-002025, CLL-H-002026, CLL-H-002027, CLL-H-002028, CLL-H-002029, CLL-H-002030	6	19581, 17838, 14018, 7376, 12064, 7966	0.734	1573	0.4687	1586	0	0	0	2
PIK3R3	CLL-H-019951, CLL-H-019952, CLL-H-019953, CLL-H-019954, CLL-H-019955	5	16564, 18499, 25455, 174, 4872	0.7337	1574	0.4622	1563	1	1	2	2
RDH11	CLL-H-022329, CLL-H-022330, CLL-H-022331, CLL-H-022332, CLL-H-022333, CLL-H-022334	6	21660, 6791, 3457, 11570, 19708, 873	0.7335	1575	0.4693	1587	0	1	2	3
FABP1	CLL-H-009675, CLL-H-009676, CLL-H-009677, CLL-H-009678, CLL-H-009679, CLL-H-009680	6	15911, 1880, 4975, 20884, 25601, 2756	0.7334	1576	0.4695	1591	0	0	3	3
APOBEC4	CLL-H-002090, CLL-H-002091, CLL-H-002092, CLL-H-002093, CLL-H-002094	5	18973, 3624, 13977, 18070, 8456	0.7328	1577	0.4628	1565	0	0	1	2
THRB	CLL-H-025535, CLL-H-025536, CLL-H-025537, CLL-H-025538, CLL-H-025539	5	23883, 9184, 348, 18755, 9948	0.7327	1578	0.463	1566	1	1	1	3
BBOX1	CLL-H-003228, CLL-H-003229, CLL-H-003230, CLL-H-003231, CLL-H-003232	5	8897, 3200, 18224, 20337, 3406	0.7324	1579	0.4634	1567	0	0	2	3
HS6ST1	CLL-H-013253, CLL-H-013254, CLL-H-013255, CLL-H-013256, CLL-H-013257, CLL-H-013258	6	23143, 20268, 1527, 22211, 2140, 14327	0.7313	1580	0.471	1597	0	0	2	2
FPR1	CLL-H-010415, CLL-H-010416, CLL-H-010418, CLL-H-010419	4	18736, 10486, 1768, 10852	0.7308	1581	0.4605	1555	0	0	1	1
LIPE	CLL-H-015654, CLL-H-015655, CLL-H-015656, CLL-H-015657, CLL-H-015658, CLL-H-015659	6	15274, 5450, 21024, 4404, 19720, 5150	0.73	1582	0.4718	1600	0	0	1	3
ATP6V1H	CLL-H-002909, CLL-H-002910, CLL-H-002911, CLL-H-002912, CLL-H-002913	5	11256, 6985, 9603, 3421, 23311	0.7292	1583	0.466	1574	0	0	1	3
NR1H2	CLL-H-018369, CLL-H-018370, CLL-H-018371, CLL-H-018372, CLL-H-018373	5	15486, 16871, 331, 16661, 22537	0.7291	1584	0.466	1575	1	1	1	1
DDX19A	CLL-H-007883, CLL-H-007884, CLL-H-007885, CLL-H-007886, CLL-H-007887	5	1260, 16260, 12608, 9802, 19047	0.7262	1585	0.4675	1577	0	0	1	2
PRKCH	CLL-H-021112, CLL-H-021113, CLL-H-021114, CLL-H-021115, CLL-H-021116	5	7112, 19064, 2824, 17046, 7759	0.7246	1586	0.468	1580	0	0	1	3
GSTO2	CLL-H-012258, CLL-H-012259, CLL-H-012260, CLL-H-012261, CLL-H-012262	5	9763, 4101, 19065, 17327, 12702	0.7245	1587	0.4681	1581	0	0	1	2
CHAD	CLL-H-005736, CLL-H-005737, CLL-H-005738, CLL-H-005739, CLL-H-005740	5	18781, 10579, 19429, 6980, 495	0.7243	1588	0.4684	1583	1	1	1	2
EPAS1	CLL-H-009307, CLL-H-009308, CLL-H-009309, CLL-H-009310, CLL-H-009311	5	8853, 21030, 11802, 9836, 6266	0.7242	1589	0.4684	1584	0	0	0	3
DPPA5	CLL-H-008486, CLL-H-008487, CLL-H-008488, CLL-H-008489, CLL-H-008490	5	13973, 23796, 419, 13823, 9695	0.7241	1590	0.4684	1585	1	1	1	2
CSRP1	CLL-H-007033, CLL-H-007034, CLL-H-007035, CLL-H-007036, CLL-H-007037, CLL-H-007038	6	22243, 1127, 24009, 5461, 5683, 11123	0.7234	1591	0.4769	1613	0	0	1	3
ACMSD	CLL-H-000466, CLL-H-000467, CLL-H-000468, CLL-H-000469, CLL-H-000470	5	13533, 18906, 21617, 311, 20662	0.7224	1592	0.4693	1588	1	1	1	1
FRAT2	CLL-H-010432, CLL-H-010433, CLL-H-010434, CLL-H-010436, CLL-H-010437	5	1900, 19091, 6921, 16402, 15836	0.7222	1593	0.4694	1590	0	0	1	2
APOBEC1	CLL-H-002052, CLL-H-002053, CLL-H-002054, CLL-H-002055, CLL-H-002056	5	16011, 18628, 1310, 23861, 3320	0.7222	1594	0.4694	1589	0	0	2	2
FUT8	CLL-H-010563, CLL-H-010564, CLL-H-010565, CLL-H-010566, CLL-H-010567, CLL-H-010568	6	2262, 10550, 17911, 23582, 23913, 1391	0.7218	1595	0.4778	1616	0	0	2	2
NMNAT2	CLL-H-018137, CLL-H-018138, CLL-H-018139, CLL-H-018140, CLL-H-018141	5	21842, 2829, 823, 18814, 25193	0.7217	1596	0.4696	1592	0	1	2	2
ITPK1	CLL-H-014802, CLL-H-014803, CLL-H-014804, CLL-H-014805, CLL-H-014806	5	7733, 13511, 19097, 7152, 5833	0.7216	1597	0.4696	1593	0	0	0	3
TICAM1	CLL-H-025556, CLL-H-025557, CLL-H-025558, CLL-H-025559, CLL-H-025560	5	3910, 647, 11979, 23921, 20215	0.7202	1598	0.4704	1594	0	1	2	2
FOXO4	CLL-H-010389, CLL-H-010390, CLL-H-010391, CLL-H-010392, CLL-H-010393	5	14028, 19114, 11642, 3415, 11927	0.7201	1599	0.4705	1596	0	0	1	1
COQ3	CLL-H-006620, CLL-H-006621, CLL-H-006622, CLL-H-006623, CLL-H-006624	5	25505, 3018, 15566, 19112, 962	0.7201	1600	0.4705	1595	0	1	2	2
AGPS	CLL-H-001099, CLL-H-001100, CLL-H-001101, CLL-H-001102, CLL-H-001103, CLL-H-001104	6	2794, 12174, 21748, 11967, 2613, 18184	0.7199	1601	0.4791	1619	0	0	2	2
TNNT1	CLL-H-025925, CLL-H-025926, CLL-H-025927, CLL-H-025928, CLL-H-025929	5	16807, 10020, 19121, 16882, 2213	0.7195	1602	0.471	1598	0	0	1	1
IFNGR2	CLL-H-013870, CLL-H-013871, CLL-H-013872, CLL-H-013873, CLL-H-013874	5	10721, 5509, 16196, 3664, 19130	0.7187	1603	0.4717	1599	0	0	1	2
APPBP2	CLL-H-002133, CLL-H-002134, CLL-H-002135, CLL-H-002136, CLL-H-002137, CLL-H-002138	6	17143, 1689, 12548, 17447, 19741, 10825	0.7183	1604	0.4807	1628	0	0	1	1
PGK1	CLL-H-019649, CLL-H-019650, CLL-H-019651, CLL-H-019652, CLL-H-019653, CLL-H-019654	6	5560, 18771, 6384, 20856, 1996, 11450	0.7183	1605	0.4807	1629	0	0	1	3
HSD17B10	CLL-H-013286, CLL-H-013287, CLL-H-013288, CLL-H-013289, CLL-H-013290	5	5411, 25766, 19831, 4392, 4451	0.7179	1606	0.4722	1601	0	0	2	3
UBE2J1	CLL-H-026522, CLL-H-026523, CLL-H-026524, CLL-H-026525, CLL-H-026526	5	14149, 8066, 430, 20136, 20444	0.7177	1608	0.4722	1602	1	1	1	2
ACAA2	CLL-H-000335, CLL-H-000336, CLL-H-000337, CLL-H-000338, CLL-H-000339, CLL-H-000340	6	12207, 318, 23005, 15481, 10737, 16875	0.7177	1607	0.4812	1630	1	1	1	1
NAGA	CLL-H-017514, CLL-H-017515, CLL-H-017516, CLL-H-017517, CLL-H-017518, CLL-H-017519	6	15248, 3288, 19752, 10217, 14026, 8864	0.7173	1609	0.4813	1631	0	0	1	2
CYP7A1	CLL-H-007598, CLL-H-007599, CLL-H-007600, CLL-H-007601, CLL-H-007602, CLL-H-007603	6	2588, 11135, 23874, 2376, 14807, 16935	0.7164	1610	0.4826	1636	0	0	2	2
MAP2K4	CLL-H-016249, CLL-H-016250, CLL-H-016251, CLL-H-016252, CLL-H-016253, CLL-H-016254	6	11785, 19770, 11627, 18835, 17728, 5610	0.7155	1611	0.4831	1640	0	0	0	1
IL21R	CLL-H-014205, CLL-H-014206, CLL-H-014207, CLL-H-014208, CLL-H-014209, CLL-H-014210	6	6435, 11346, 14093, 14157, 5942, 20186	0.7149	1612	0.4837	1642	0	0	0	2
PRKCG	CLL-H-021107, CLL-H-021108, CLL-H-021109, CLL-H-021110, CLL-H-021111	5	20301, 17062, 7313, 492, 14239	0.7145	1613	0.4738	1603	1	1	1	2
TRIM25	CLL-H-026161, CLL-H-026162, CLL-H-026163, CLL-H-026164, CLL-H-026165	5	398, 19021, 20644, 7749, 17821	0.7141	1614	0.4739	1604	1	1	1	2
LAMP1	CLL-H-015398, CLL-H-015399, CLL-H-015400, CLL-H-015401, CLL-H-015402, CLL-H-015403	6	10385, 3274, 11529, 971, 24823, 14034	0.714	1615	0.484	1643	0	1	2	2
P4HB	CLL-H-018941, CLL-H-018942, CLL-H-018943, CLL-H-018944, CLL-H-018945	5	22353, 17426, 12671, 7461, 451	0.7136	1616	0.4743	1605	1	1	1	2
SLC25A11	CLL-H-023793, CLL-H-023794, CLL-H-023795, CLL-H-023796, CLL-H-023797	5	3897, 8135, 3142, 13435, 21291	0.713	1617	0.4746	1606	0	0	2	3
CYP17A1	CLL-H-007388, CLL-H-007389, CLL-H-007390, CLL-H-007391, CLL-H-007392	5	16928, 18980, 21765, 371, 6851	0.712	1618	0.4756	1607	1	1	1	2
SLC10A1	CLL-H-023654, CLL-H-023655, CLL-H-023656, CLL-H-023657, CLL-H-023658	5	22502, 12774, 1196, 9771, 4462	0.7118	1619	0.4758	1608	0	0	2	3
BAD	CLL-H-003168, CLL-H-003169, CLL-H-003170, CLL-H-003172, CLL-H-003173	5	9837, 7327, 17130, 19209, 4007	0.7115	1620	0.476	1609	0	0	1	3
PAX1	CLL-H-019129, CLL-H-019130, CLL-H-019131, CLL-H-019132, CLL-H-019133	5	19217, 14819, 11974, 9035, 6987	0.7108	1621	0.4764	1610	0	0	0	2
WASF1	CLL-H-027035, CLL-H-027036, CLL-H-027037, CLL-H-027038, CLL-H-027039	5	15993, 7632, 2742, 5956, 21755	0.7101	1622	0.4769	1611	0	0	1	3
CFHR5	CLL-H-005693, CLL-H-005694, CLL-H-005695, CLL-H-005696, CLL-H-005697	5	14636, 4864, 5645, 7716, 20393	0.7101	1623	0.4769	1612	0	0	1	3
SPP1	CLL-H-024377, CLL-H-024378, CLL-H-024379, CLL-H-024380, CLL-H-024381	5	11359, 4194, 8004, 25453, 505	0.7098	1624	0.4771	1614	0	1	2	3
SYNE1	CLL-H-024997, CLL-H-024998, CLL-H-024999, CLL-H-025000, CLL-H-025001	5	6039, 19235, 17488, 6729, 10727	0.7092	1625	0.4773	1615	0	0	0	2
HSD11B1	CLL-H-013269, CLL-H-013270, CLL-H-013271, CLL-H-013272, CLL-H-013273, CLL-H-013274	6	12618, 5178, 14279, 11144, 20802, 3043	0.7089	1626	0.4877	1651	0	0	1	2
COL22A1	CLL-H-006450, CLL-H-006451, CLL-H-006452, CLL-H-006453, CLL-H-006454	5	20440, 1140, 4373, 18802, 9063	0.7077	1628	0.4782	1617	0	0	2	3
YARS2	CLL-H-027354, CLL-H-027355, CLL-H-027356, CLL-H-027357, CLL-H-027358	5	12770, 10389, 5457, 884, 22047	0.7077	1629	0.4782	1618	0	1	1	2
FBP1	CLL-H-009870, CLL-H-009871, CLL-H-009872, CLL-H-009873, CLL-H-009874, CLL-H-009875	6	2807, 16134, 8245, 21903, 17254, 2317	0.7077	1627	0.4883	1656	0	0	2	3
ALKBH2	CLL-H-001562, CLL-H-001563, CLL-H-001564, CLL-H-001565, CLL-H-001566	5	19262, 9718, 3257, 9579, 13738	0.7067	1630	0.4792	1620	0	0	1	3
PTCRA	CLL-H-021584, CLL-H-021585, CLL-H-021586, CLL-H-021587, CLL-H-021588	5	2280, 18861, 10957, 19265, 9618	0.7065	1631	0.4793	1621	0	0	1	2
TGM1	CLL-H-025480, CLL-H-025481, CLL-H-025482, CLL-H-025483, CLL-H-025484	5	19270, 19263, 15035, 5131, 9330	0.706	1632	0.4794	1622	0	0	0	2
GGCX	CLL-H-011309, CLL-H-011310, CLL-H-011311, CLL-H-011312, CLL-H-011313	5	13442, 539, 4719, 17355, 22151	0.7056	1633	0.4798	1623	0	1	2	2
ERBB3	CLL-H-009411, CLL-H-009412, CLL-H-009413, CLL-H-009414, CLL-H-009415	5	11702, 3126, 6995, 15886, 19283	0.7048	1634	0.4799	1624	0	0	1	2
ADAM10	CLL-H-000751, CLL-H-000752, CLL-H-000753, CLL-H-000754, CLL-H-000755	5	4928, 15639, 19287, 16722, 10679	0.7045	1635	0.4802	1625	0	0	1	1
GNAI3	CLL-H-011567, CLL-H-011568, CLL-H-011569, CLL-H-011570, CLL-H-011571, CLL-H-011572	6	23577, 9189, 16470, 5768, 3481, 6828	0.7041	1636	0.4899	1662	0	0	1	4
RFC1	CLL-H-022482, CLL-H-022483, CLL-H-022484, CLL-H-022485, CLL-H-022486	5	10862, 5254, 603, 25560, 10900	0.7039	1637	0.4805	1627	0	1	1	2
FRS2	CLL-H-010438, CLL-H-010439, CLL-H-010440, CLL-H-010441, CLL-H-010442	5	19508, 22953, 6722, 2766, 6895	0.7039	1638	0.4805	1626	0	0	1	3
PIGS	CLL-H-019857, CLL-H-019858, CLL-H-019859, CLL-H-019860, CLL-H-019861, CLL-H-019862	6	17557, 7845, 346, 15326, 21986, 12105	0.7022	1639	0.4913	1668	1	1	1	2
NPM2	CLL-H-018286, CLL-H-018287, CLL-H-018288, CLL-H-018289, CLL-H-018290	5	467, 5189, 23003, 8610, 15814	0.7014	1640	0.4821	1633	1	1	1	3
GBA3	CLL-H-011083, CLL-H-011084, CLL-H-011085, CLL-H-011086, CLL-H-011087, CLL-H-011088	6	17856, 2820, 12290, 5201, 5870, 23668	0.7011	1641	0.4919	1670	0	0	1	3
PF4	CLL-H-019559, CLL-H-019560, CLL-H-019561, CLL-H-019562, CLL-H-019563, CLL-H-019564	6	799, 12506, 18557, 19919, 11050, 13692	0.701	1642	0.492	1672	0	1	1	1
POLG	CLL-H-020456, CLL-H-020457, CLL-H-020458, CLL-H-020459, CLL-H-020460, CLL-H-020461	6	18876, 11349, 16046, 5160, 3362, 19920	0.7008	1643	0.492	1671	0	0	1	2
INPP4B	CLL-H-014460, CLL-H-014461, CLL-H-014462, CLL-H-014463, CLL-H-014464	5	25322, 10568, 412, 14208, 10191	0.7007	1644	0.4821	1634	1	1	1	1
CARD10	CLL-H-004375, CLL-H-004376, CLL-H-004377, CLL-H-004378, CLL-H-004379	5	24180, 10794, 21114, 5294, 324	0.7007	1645	0.4821	1632	1	1	1	2
TCIRG1	CLL-H-025266, CLL-H-025267, CLL-H-025268, CLL-H-025269, CLL-H-025270, CLL-H-025271	6	6752, 16511, 8532, 8164, 9129, 21426	0.7006	1646	0.4923	1673	0	0	0	4
PAX6	CLL-H-019157, CLL-H-019158, CLL-H-019159, CLL-H-019160, CLL-H-019161	5	7575, 602, 21968, 6077, 22890	0.7005	1647	0.4823	1635	0	1	1	3
CAMP	CLL-H-004287, CLL-H-004288, CLL-H-004289, CLL-H-004290, CLL-H-004291	5	2631, 11939, 20520, 3712, 19386	0.7002	1648	0.4826	1637	0	0	2	2
SCN9A	CLL-H-023110, CLL-H-023111, CLL-H-023112, CLL-H-023113, CLL-H-023114, CLL-H-023115	6	11468, 11834, 6192, 382, 22679, 14882	0.7002	1649	0.4925	1675	1	1	1	2
GAA	CLL-H-010674, CLL-H-010675, CLL-H-010676, CLL-H-010677, CLL-H-010678	5	17887, 684, 4216, 19098, 21786	0.6993	1650	0.483	1639	0	1	2	2
KLRC2	CLL-H-015264, CLL-H-015265, CLL-H-015266, CLL-H-015267, CLL-H-015268	5	11555, 1440, 17060, 19345, 17382	0.6993	1651	0.483	1638	0	0	1	1
TNFSF9	CLL-H-025883, CLL-H-025884, CLL-H-025885, CLL-H-025886, CLL-H-025887, CLL-H-025888	6	10639, 22920, 402, 13188, 12415, 15024	0.699	1652	0.494	1682	1	1	1	1
VAV2	CLL-H-026885, CLL-H-026886, CLL-H-026887, CLL-H-026888, CLL-H-026889	5	4032, 22881, 17376, 1404, 11830	0.698	1653	0.4835	1641	0	0	2	2
TBXAS1	CLL-H-025213, CLL-H-025214, CLL-H-025215, CLL-H-025216, CLL-H-025217, CLL-H-025218	6	11734, 13881, 17485, 17139, 19951, 3687	0.6978	1654	0.4946	1683	0	0	1	1
ACSL1	CLL-H-000544, CLL-H-000545, CLL-H-000546, CLL-H-000547, CLL-H-000548	5	16163, 13725, 19375, 719, 15134	0.6966	1655	0.4844	1644	0	1	1	1
MTRR	CLL-H-017273, CLL-H-017274, CLL-H-017275, CLL-H-017276, CLL-H-017277, CLL-H-017278	6	3369, 4144, 23716, 17769, 15250, 5746	0.6958	1656	0.4957	1686	0	0	2	3
SLC6A1	CLL-H-023892, CLL-H-023893, CLL-H-023894, CLL-H-023895, CLL-H-023896	5	15506, 10706, 7765, 19385, 1842	0.6956	1657	0.4849	1645	0	0	1	2
PIGV	CLL-H-019873, CLL-H-019874, CLL-H-019875, CLL-H-019876, CLL-H-019878	5	6205, 19388, 18756, 16872, 7202	0.6954	1658	0.4851	1646	0	0	0	2
CSNK1D	CLL-H-006990, CLL-H-006991, CLL-H-006992, CLL-H-006993, CLL-H-006994, CLL-H-006995	6	5396, 9666, 11358, 16040, 19977, 1810	0.6953	1659	0.496	1688	0	0	1	3
NSUN2	CLL-H-018540, CLL-H-018541, CLL-H-018542, CLL-H-018543, CLL-H-018544	5	19392, 4946, 3044, 15807, 13154	0.695	1660	0.4854	1647	0	0	2	2
DCTN1	CLL-H-007809, CLL-H-007810, CLL-H-007811, CLL-H-007812, CLL-H-007813, CLL-H-007814	6	1370, 7635, 8185, 18793, 19980, 18851	0.695	1661	0.4963	1690	0	0	1	3
ACY3	CLL-H-000730, CLL-H-000731, CLL-H-000732, CLL-H-000733, CLL-H-000734, CLL-H-000735	6	20741, 3808, 17127, 5883, 1807, 23194	0.6949	1662	0.4964	1691	0	0	2	3
PRF1	CLL-H-021006, CLL-H-021007, CLL-H-021008, CLL-H-021009, CLL-H-021010	5	19871, 7037, 6081, 13419, 7796	0.6944	1663	0.4859	1648	0	0	0	3
FGL2	CLL-H-010114, CLL-H-010115, CLL-H-010116, CLL-H-010117, CLL-H-010118, CLL-H-010119	6	12419, 4453, 22896, 13736, 13999, 2188	0.6942	1664	0.4967	1692	0	0	2	2
CHRNA5	CLL-H-005882, CLL-H-005883, CLL-H-005884, CLL-H-005885, CLL-H-005886	5	16786, 6213, 19402, 584, 16181	0.6941	1665	0.486	1649	0	1	1	2
STAT5A	CLL-H-024701, CLL-H-024702, CLL-H-024703, CLL-H-024704, CLL-H-024705, CLL-H-024706	6	23070, 7636, 6715, 2473, 18864, 9232	0.6936	1666	0.4974	1698	0	0	1	4
ABCD2	CLL-H-000256, CLL-H-000257, CLL-H-000258, CLL-H-000259, CLL-H-000260, CLL-H-000261	6	7526, 22980, 13847, 4403, 3136, 12371	0.6926	1667	0.4981	1701	0	0	2	3
CHST2	CLL-H-005967, CLL-H-005968, CLL-H-005969, CLL-H-005970, CLL-H-005971	5	10199, 25288, 11007, 6204, 946	0.6924	1668	0.4872	1650	0	1	1	2
TBK1	CLL-H-025163, CLL-H-025164, CLL-H-025165, CLL-H-025166, CLL-H-025167, CLL-H-025168	6	6243, 16350, 17817, 10573, 391, 20203	0.692	1669	0.4985	1706	1	1	1	2
MIF	CLL-H-016889, CLL-H-016890, CLL-H-016891, CLL-H-016892, CLL-H-016893, CLL-H-016894	6	14768, 7843, 2136, 10047, 22186, 6098	0.6914	1670	0.4987	1707	0	0	1	3
ATP6V1F	CLL-H-002886, CLL-H-002887, CLL-H-002888, CLL-H-002889, CLL-H-002890, CLL-H-002891	6	14404, 14192, 13964, 21178, 3347, 6733	0.6913	1671	0.499	1708	0	0	1	2
APOBEC2	CLL-H-002057, CLL-H-002058, CLL-H-002059, CLL-H-002060, CLL-H-002061	5	13859, 10098, 19434, 2778, 17871	0.6912	1672	0.488	1652	0	0	1	1
HSP90AB1	CLL-H-013362, CLL-H-013363, CLL-H-013364, CLL-H-013365, CLL-H-013367	5	4598, 14216, 21904, 20197, 534	0.6911	1673	0.488	1653	0	1	2	2
CTSA	CLL-H-007161, CLL-H-007162, CLL-H-007163, CLL-H-007164, CLL-H-007165	5	12171, 25083, 15852, 3486, 1618	0.6911	1674	0.488	1654	0	0	2	2
GAPDHS	CLL-H-011007, CLL-H-011008, CLL-H-011009, CLL-H-011010, CLL-H-011011	5	3544, 13990, 17698, 7022, 19437	0.691	1675	0.4881	1655	0	0	1	2
DNAJA2	CLL-H-008299, CLL-H-008300, CLL-H-008301, CLL-H-008302, CLL-H-008303, CLL-H-008304	6	8256, 14344, 9858, 20028, 12557, 5830	0.6903	1676	0.4997	1713	0	0	0	3
BRUNOL4	CLL-H-003701, CLL-H-003702, CLL-H-003703, CLL-H-003704, CLL-H-003705	5	14981, 19447, 18171, 5234, 12733	0.69	1677	0.4887	1657	0	0	0	1
TRAF3IP2	CLL-H-026084, CLL-H-026085, CLL-H-026086, CLL-H-026087, CLL-H-026088, CLL-H-026089	6	16926, 1070, 17252, 2570, 26028, 11000	0.6898	1678	0.4999	1714	0	0	2	2
C9	CLL-H-003982, CLL-H-003983, CLL-H-003984, CLL-H-003985, CLL-H-003986, CLL-H-003987	6	12773, 9273, 22408, 17885, 3727, 864	0.6893	1679	0.5005	1716	0	1	2	3
GABRG1	CLL-H-010778, CLL-H-010779, CLL-H-010780, CLL-H-010781, CLL-H-010782	5	19987, 10978, 16675, 9377, 690	0.6891	1681	0.4894	1658	0	1	1	2
AGA	CLL-H-001043, CLL-H-001044, CLL-H-001045, CLL-H-001046, CLL-H-001047, CLL-H-001048	6	11237, 20947, 12984, 2625, 1487, 25238	0.6891	1680	0.5008	1717	0	0	2	2
HDAC2	CLL-H-012595, CLL-H-012596, CLL-H-012597, CLL-H-012598, CLL-H-012599	5	13216, 12648, 13375, 1912, 19489	0.6882	1682	0.4897	1659	0	0	1	1
CALML5	CLL-H-004219, CLL-H-004220, CLL-H-004221, CLL-H-004222, CLL-H-004223	5	19468, 9479, 1359, 18304, 8919	0.6881	1683	0.4897	1661	0	0	1	3
CLCA2	CLL-H-006096, CLL-H-006097, CLL-H-006098, CLL-H-006099, CLL-H-006100	5	8095, 24160, 6093, 15227, 655	0.6881	1684	0.4897	1660	0	1	1	3
FAF1	CLL-H-009732, CLL-H-009733, CLL-H-009734, CLL-H-009735, CLL-H-009736, CLL-H-009737	6	23790, 11580, 13528, 8567, 1234, 11293	0.6872	1685	0.5019	1719	0	0	1	2
ASAH1	CLL-H-002434, CLL-H-002435, CLL-H-002436, CLL-H-002437, CLL-H-002438	5	6450, 22513, 1371, 16651, 8000	0.6869	1686	0.4907	1663	0	0	1	3
RRAD	CLL-H-022825, CLL-H-022826, CLL-H-022827, CLL-H-022828, CLL-H-022829, CLL-H-022830	6	7857, 12719, 17218, 1943, 20066, 17214	0.6866	1687	0.5022	1724	0	0	1	2
PSAT1	CLL-H-021317, CLL-H-021318, CLL-H-021319, CLL-H-021320, CLL-H-021321	5	15166, 19486, 3238, 5865, 14095	0.6865	1688	0.491	1666	0	0	1	2
HEXA	CLL-H-012705, CLL-H-012706, CLL-H-012707, CLL-H-012708, CLL-H-012709	5	4619, 13243, 11421, 19487, 18501	0.6864	1689	0.491	1665	0	0	1	1
CIR	CLL-H-006020, CLL-H-006021, CLL-H-006022, CLL-H-006023, CLL-H-006024	5	12593, 8504, 21692, 3051, 6630	0.6862	1690	0.491	1664	0	0	1	3
DHRS4	CLL-H-008116, CLL-H-008117, CLL-H-008118, CLL-H-008119, CLL-H-008120, CLL-H-008121	6	15222, 20071, 19103, 9369, 2749, 15735	0.6861	1691	0.5022	1726	0	0	1	2
FGF2	CLL-H-010036, CLL-H-010037, CLL-H-010038, CLL-H-010039, CLL-H-010040	5	9997, 4555, 3663, 18911, 19492	0.686	1692	0.4912	1667	0	0	2	3
CAPNS2	CLL-H-004364, CLL-H-004365, CLL-H-004366, CLL-H-004367, CLL-H-004368, CLL-H-004369	6	2949, 2440, 19215, 9420, 17740, 20233	0.686	1693	0.5022	1723	0	0	2	3
BCL2L14	CLL-H-003342, CLL-H-003343, CLL-H-003344, CLL-H-003345, CLL-H-003346, CLL-H-003347	6	6246, 6812, 19793, 16234, 20075, 12143	0.6857	1694	0.5022	1725	0	0	0	2
ALG12	CLL-H-001510, CLL-H-001511, CLL-H-001512, CLL-H-001513, CLL-H-001514	5	2490, 14092, 17580, 19497, 8183	0.6855	1695	0.4916	1669	0	0	1	2
TBKBP1	CLL-H-025169, CLL-H-025170, CLL-H-025171, CLL-H-025172, CLL-H-025173, CLL-H-025174	6	9749, 8276, 5566, 1508, 20874, 21230	0.6851	1696	0.5025	1727	0	0	1	4
DRD4	CLL-H-008534, CLL-H-008535, CLL-H-008536, CLL-H-008537, CLL-H-008538, CLL-H-008539	6	4800, 21972, 17169, 5843, 10795, 6116	0.6847	1697	0.5027	1728	0	0	1	3
CALCA	CLL-H-004183, CLL-H-004184, CLL-H-004185, CLL-H-004186, CLL-H-004187	5	16578, 14411, 19507, 11019, 2146	0.6846	1698	0.4924	1674	0	0	1	1
GNG3	CLL-H-011642, CLL-H-011643, CLL-H-011644, CLL-H-011645, CLL-H-011646, CLL-H-011647	6	9233, 3020, 14468, 20570, 10745, 14188	0.6835	1699	0.5035	1731	0	0	1	2
AURKA	CLL-H-002952, CLL-H-002953, CLL-H-002954, CLL-H-002955, CLL-H-002956	5	15613, 11854, 19521, 6938, 1879	0.6834	1701	0.493	1677	0	0	1	2
HDAC1	CLL-H-012578, CLL-H-012579, CLL-H-012580, CLL-H-012581, CLL-H-012582, CLL-H-012583	6	328, 19705, 7468, 15206, 22780, 14576	0.6834	1700	0.5035	1729	1	1	1	2
MGAT1	CLL-H-016821, CLL-H-016822, CLL-H-016823, CLL-H-016824, CLL-H-016825, CLL-H-016826	6	5885, 11789, 24080, 14654, 4324, 5412	0.6833	1702	0.5035	1730	0	0	1	3
TBXA2R	CLL-H-025208, CLL-H-025209, CLL-H-025210, CLL-H-025211, CLL-H-025212	5	5652, 5916, 18539, 19523, 10214	0.6832	1703	0.493	1676	0	0	0	2
ITGA2B	CLL-H-014675, CLL-H-014676, CLL-H-014677, CLL-H-014678, CLL-H-014679, CLL-H-014680	6	14083, 8020, 11322, 11283, 21242, 4961	0.6829	1704	0.5038	1734	0	0	1	2
ICOSLG	CLL-H-013625, CLL-H-013626, CLL-H-013627, CLL-H-013628, CLL-H-013629	5	20204, 18975, 8062, 2828, 4191	0.6821	1705	0.4934	1678	0	0	2	3
CHDH	CLL-H-005756, CLL-H-005757, CLL-H-005759, CLL-H-005760, CLL-H-005761	5	7077, 10188, 20587, 459, 23506	0.6819	1706	0.4935	1679	1	1	1	2
FUT1	CLL-H-010528, CLL-H-010529, CLL-H-010530, CLL-H-010531, CLL-H-010532	5	4877, 9033, 6014, 20371, 12879	0.6814	1707	0.4938	1680	0	0	1	3
ATP2B2	CLL-H-002708, CLL-H-002709, CLL-H-002710, CLL-H-002711, CLL-H-002712	5	7382, 8441, 19546, 11100, 14232	0.6811	1709	0.4939	1681	0	0	0	2
AANAT	CLL-H-000059, CLL-H-000060, CLL-H-000061, CLL-H-000062, CLL-H-000063, CLL-H-000064	6	4330, 20122, 19095, 2610, 16232, 12485	0.6811	1708	0.5045	1736	0	0	2	2
CCR2	CLL-H-004809, CLL-H-004810, CLL-H-004811, CLL-H-004812, CLL-H-004813, CLL-H-004814	6	3941, 14942, 19108, 5576, 20130, 18654	0.6803	1710	0.5051	1739	0	0	1	2
CACNA1S	CLL-H-004130, CLL-H-004131, CLL-H-004132, CLL-H-004133, CLL-H-004134, CLL-H-004135	6	2114, 13349, 20134, 12944, 16288, 11049	0.6799	1711	0.5054	1742	0	0	1	1
MGAT4B	CLL-H-016842, CLL-H-016843, CLL-H-016844, CLL-H-016845, CLL-H-016846	5	11906, 9717, 14535, 19566, 7514	0.6793	1712	0.4954	1685	0	0	0	2
CHST1	CLL-H-005935, CLL-H-005936, CLL-H-005937, CLL-H-005938, CLL-H-005939	5	21682, 14650, 3052, 3945, 12655	0.6792	1713	0.4954	1684	0	0	2	2
IFI35	CLL-H-013727, CLL-H-013728, CLL-H-013729, CLL-H-013730, CLL-H-013731	5	19576, 13163, 9217, 7818, 5386	0.6784	1714	0.4957	1687	0	0	0	3
NR1H4	CLL-H-018380, CLL-H-018381, CLL-H-018382, CLL-H-018383, CLL-H-018384, CLL-H-018385	6	2466, 12369, 17261, 20152, 12824, 8904	0.6782	1715	0.5065	1746	0	0	1	2
CD2	CLL-H-004904, CLL-H-004905, CLL-H-004906, CLL-H-004907, CLL-H-004908, CLL-H-004909	6	12033, 4847, 9816, 18120, 20158, 1401	0.6776	1716	0.5071	1747	0	0	2	3
DUSP8	CLL-H-008627, CLL-H-008628, CLL-H-008629, CLL-H-008630, CLL-H-008631	5	14916, 8220, 4599, 23854, 1041	0.6774	1717	0.4963	1689	0	0	2	3
GDF15	CLL-H-011214, CLL-H-011215, CLL-H-011216, CLL-H-011217, CLL-H-011218, CLL-H-011219	6	15180, 7074, 7309, 12585, 5849, 20163	0.6771	1718	0.5072	1748	0	0	0	3
H6PD	CLL-H-012459, CLL-H-012460, CLL-H-012461, CLL-H-012462, CLL-H-012463	5	16068, 3348, 19593, 12903, 7051	0.6769	1719	0.4967	1693	0	0	1	2
DAB2	CLL-H-007644, CLL-H-007645, CLL-H-007646, CLL-H-007647, CLL-H-007648	5	14511, 1515, 19535, 24615, 3442	0.6768	1720	0.4969	1694	0	0	2	2
DPP4	CLL-H-008465, CLL-H-008466, CLL-H-008467, CLL-H-008468, CLL-H-008469	5	14417, 6473, 2513, 19600, 11790	0.6762	1721	0.497	1695	0	0	1	2
ATP6V1D	CLL-H-002870, CLL-H-002871, CLL-H-002872, CLL-H-002873, CLL-H-002874, CLL-H-002875	6	2274, 22995, 2606, 6382, 21009, 16456	0.6762	1722	0.5076	1751	0	0	2	3
IREB2	CLL-H-014544, CLL-H-014545, CLL-H-014546, CLL-H-014547, CLL-H-014548	5	15005, 8643, 12475, 19603, 7397	0.676	1723	0.4972	1696	0	0	0	2
HS6ST2	CLL-H-013259, CLL-H-013260, CLL-H-013261, CLL-H-013262, CLL-H-013263	5	4353, 12737, 8966, 21594, 4562	0.6758	1725	0.4973	1697	0	0	2	3
ATP6V1G2	CLL-H-002897, CLL-H-002898, CLL-H-002899, CLL-H-002900, CLL-H-002901, CLL-H-002902	6	20176, 17227, 10219, 6583, 16719, 7788	0.6758	1724	0.5078	1752	0	0	0	2
ATP5D	CLL-H-002743, CLL-H-002744, CLL-H-002745, CLL-H-002746, CLL-H-002747	5	4098, 857, 16924, 24929, 11656	0.6754	1726	0.4981	1700	0	1	2	2
KCNE1	CLL-H-014965, CLL-H-014966, CLL-H-014967, CLL-H-014968, CLL-H-014969	5	21585, 4044, 5291, 6713, 23152	0.6753	1727	0.4981	1699	0	0	1	3
SERPINA10	CLL-H-023258, CLL-H-023259, CLL-H-023260, CLL-H-023261, CLL-H-023262	5	11968, 10686, 2355, 23365, 7888	0.6753	1728	0.4982	1702	0	0	1	2
CRY2	CLL-H-006895, CLL-H-006896, CLL-H-006897, CLL-H-006898, CLL-H-006899	5	6496, 2993, 25613, 17495, 3948	0.6752	1729	0.4983	1705	0	0	2	3
ARHGEF5	CLL-H-002324, CLL-H-002325, CLL-H-002326, CLL-H-002327, CLL-H-002328	5	18624, 615, 9412, 19601, 19612	0.6752	1730	0.4983	1704	0	1	1	2
MCRS1	CLL-H-016664, CLL-H-016665, CLL-H-016666, CLL-H-016667, CLL-H-016668	5	22919, 7118, 13144, 7239, 6655	0.6751	1731	0.4983	1703	0	0	0	3
XRCC4	CLL-H-027316, CLL-H-027317, CLL-H-027318, CLL-H-027319, CLL-H-027320, CLL-H-027321	6	17905, 15423, 25183, 8884, 308, 8665	0.6749	1732	0.5083	1755	1	1	1	3
EIF2AK3	CLL-H-008960, CLL-H-008961, CLL-H-008962, CLL-H-008963, CLL-H-008964	5	19625, 19011, 12313, 14857, 2340	0.674	1733	0.4991	1709	0	0	1	1
FNTB	CLL-H-010278, CLL-H-010279, CLL-H-010280, CLL-H-010281, CLL-H-010282	5	10930, 1233, 13588, 20250, 5613	0.6736	1734	0.4991	1710	0	0	1	2
GLI2	CLL-H-011441, CLL-H-011442, CLL-H-011443, CLL-H-011444, CLL-H-011445	5	8976, 20120, 2821, 2201, 25850	0.6732	1735	0.4994	1711	0	0	2	3
GPT2	CLL-H-011926, CLL-H-011927, CLL-H-011928, CLL-H-011929, CLL-H-011930, CLL-H-011931	6	1496, 3159, 12784, 15983, 7359, 24375	0.6731	1736	0.5095	1759	0	0	2	3
CCL28	CLL-H-004669, CLL-H-004670, CLL-H-004671, CLL-H-004672, CLL-H-004673	5	25291, 4065, 6326, 20990, 2992	0.6728	1737	0.4995	1712	0	0	2	3
HGFAC	CLL-H-012737, CLL-H-012738, CLL-H-012739, CLL-H-012740, CLL-H-012741, CLL-H-012742	6	6706, 7978, 20353, 17942, 8982, 9430	0.6726	1738	0.5098	1760	0	0	0	4
SERPINA1	CLL-H-023253, CLL-H-023254, CLL-H-023255, CLL-H-023256, CLL-H-023257	5	848, 20600, 12273, 9580, 13513	0.6721	1739	0.5001	1715	0	1	1	2
HPRT1	CLL-H-013145, CLL-H-013146, CLL-H-013147, CLL-H-013148, CLL-H-013149, CLL-H-013150	6	3122, 6037, 9164, 21649, 21874, 8555	0.6721	1740	0.5101	1762	0	0	1	4
EP300	CLL-H-009302, CLL-H-009303, CLL-H-009304, CLL-H-009305, CLL-H-009306	5	11182, 20430, 11365, 3565, 12890	0.6703	1741	0.5013	1718	0	0	1	1
CD69	CLL-H-005119, CLL-H-005120, CLL-H-005121, CLL-H-005122, CLL-H-005123, CLL-H-005124	6	5585, 3236, 20317, 24747, 5369, 10456	0.6702	1742	0.511	1764	0	0	1	3
MUC5AC	CLL-H-017289, CLL-H-017290, CLL-H-017291, CLL-H-017292, CLL-H-017293	5	9346, 6395, 19676, 14713, 839	0.6694	1743	0.5019	1720	0	1	1	3
STMN2	CLL-H-024743, CLL-H-024744, CLL-H-024745, CLL-H-024746, CLL-H-024747	5	1106, 13390, 10752, 12929, 20784	0.6693	1744	0.502	1722	0	0	1	1
LUM	CLL-H-016017, CLL-H-016018, CLL-H-016019, CLL-H-016020, CLL-H-016021	5	15797, 4154, 2345, 8604, 22024	0.6692	1745	0.502	1721	0	0	2	3
IL2RB	CLL-H-014281, CLL-H-014282, CLL-H-014283, CLL-H-014284, CLL-H-014285, CLL-H-014286	6	10165, 4624, 8749, 7193, 21393, 14246	0.6692	1746	0.5117	1766	0	0	1	3
CBR3	CLL-H-004541, CLL-H-004542, CLL-H-004543, CLL-H-004544, CLL-H-004545	5	7236, 21029, 9797, 7305, 12496	0.6673	1747	0.5036	1733	0	0	0	3
TIMP4	CLL-H-025591, CLL-H-025592, CLL-H-025593, CLL-H-025594, CLL-H-025595	5	8038, 21700, 10768, 12598, 3354	0.6672	1748	0.5036	1732	0	0	1	2
LRRC15	CLL-H-015920, CLL-H-015921, CLL-H-015922, CLL-H-015923, CLL-H-015924	5	16944, 7234, 524, 15003, 23353	0.6668	1749	0.5039	1735	0	1	1	2
ITGB1	CLL-H-014734, CLL-H-014735, CLL-H-014736, CLL-H-014737, CLL-H-014738, CLL-H-014739	6	2328, 25128, 16235, 2476, 14319, 18636	0.6665	1750	0.5134	1771	0	0	2	2
HMOX2	CLL-H-012998, CLL-H-012999, CLL-H-013000, CLL-H-013001, CLL-H-013002, CLL-H-013003	6	5276, 388, 20272, 12311, 8738, 22424	0.6663	1751	0.5134	1772	1	1	1	3
UBE2H	CLL-H-026512, CLL-H-026513, CLL-H-026514, CLL-H-026515, CLL-H-026516	5	648, 13940, 10250, 16610, 22324	0.666	1752	0.505	1738	0	1	1	1
NFKBIL2	CLL-H-018017, CLL-H-018018, CLL-H-018019, CLL-H-018020, CLL-H-018021	5	14379, 3762, 3212, 20700, 18618	0.666	1753	0.505	1737	0	0	2	2
MYH3	CLL-H-017408, CLL-H-017409, CLL-H-017410, CLL-H-017411, CLL-H-017412	5	18017, 6908, 2067, 10493, 19717	0.6657	1754	0.5052	1740	0	0	1	2
BYSL	CLL-H-003778, CLL-H-003779, CLL-H-003780, CLL-H-003781, CLL-H-003782	5	7517, 3450, 16265, 8041, 20244	0.6655	1755	0.5053	1741	0	0	1	3
MVD	CLL-H-017316, CLL-H-017317, CLL-H-017318, CLL-H-017319, CLL-H-017320, CLL-H-017321	6	17075, 23522, 3630, 5315, 21467, 5387	0.6653	1756	0.5143	1774	0	0	1	3
BCL11B	CLL-H-003309, CLL-H-003310, CLL-H-003311, CLL-H-003312, CLL-H-003313	5	3332, 8569, 25214, 10866, 5455	0.6648	1757	0.5058	1743	0	0	1	3
ACAN	CLL-H-000389, CLL-H-000390, CLL-H-000391, CLL-H-000392, CLL-H-000393	5	16395, 20433, 6337, 723, 10180	0.6638	1758	0.5064	1744	0	1	1	2
IFI27	CLL-H-013716, CLL-H-013717, CLL-H-013718, CLL-H-013719, CLL-H-013720	5	1092, 20867, 5937, 13554, 10758	0.6635	1759	0.5064	1745	0	0	1	2
RAC2	CLL-H-021968, CLL-H-021969, CLL-H-021970, CLL-H-021971, CLL-H-021972, CLL-H-021973	6	14820, 14429, 20309, 4437, 1966, 17974	0.6628	1760	0.5155	1781	0	0	2	2
MX1	CLL-H-017334, CLL-H-017335, CLL-H-017336, CLL-H-017337, CLL-H-017338, CLL-H-017339	6	20093, 6198, 5557, 24428, 4769, 8770	0.6618	1761	0.5163	1783	0	0	1	4
ACSL4	CLL-H-000554, CLL-H-000555, CLL-H-000556, CLL-H-000557, CLL-H-000558, CLL-H-000559	6	2863, 2104, 18555, 20589, 5880, 24425	0.6615	1762	0.5165	1784	0	0	2	3
CST3	CLL-H-007044, CLL-H-007045, CLL-H-007046, CLL-H-007047, CLL-H-007048, CLL-H-007049	6	940, 22359, 8740, 2969, 16037, 24862	0.6614	1763	0.5166	1785	0	1	2	3
C4BPB	CLL-H-003928, CLL-H-003929, CLL-H-003930, CLL-H-003931, CLL-H-003932	5	13926, 4031, 19766, 14621, 12705	0.6612	1764	0.5074	1749	0	0	1	1
EXOC7	CLL-H-009543, CLL-H-009544, CLL-H-009545, CLL-H-009546, CLL-H-009547	5	4140, 18060, 758, 23855, 18699	0.661	1765	0.5075	1750	0	1	2	2
RNF146	CLL-H-022606, CLL-H-022607, CLL-H-022608, CLL-H-022609, CLL-H-022610	5	11572, 3993, 2044, 8084, 24996	0.6606	1766	0.508	1753	0	0	2	3
ALDH3B2	CLL-H-001447, CLL-H-001448, CLL-H-001449, CLL-H-001450, CLL-H-001451	5	11203, 9285, 16575, 802, 20223	0.6604	1767	0.508	1754	0	1	1	2
ENTPD8	CLL-H-009291, CLL-H-009292, CLL-H-009293, CLL-H-009294, CLL-H-009295	5	10091, 3936, 3029, 21246, 19518	0.6596	1768	0.5084	1756	0	0	2	2
SULT1B1	CLL-H-024904, CLL-H-024905, CLL-H-024906, CLL-H-024907, CLL-H-024908, CLL-H-024909	6	4014, 15829, 14118, 4983, 12110, 20343	0.6595	1769	0.5179	1788	0	0	2	2
ALDOA	CLL-H-001480, CLL-H-001481, CLL-H-001482, CLL-H-001483, CLL-H-001484	5	543, 11904, 16266, 23831, 16075	0.6591	1770	0.5087	1757	0	1	1	1
KIAA1394	CLL-H-002920, CLL-H-002921, CLL-H-002922, CLL-H-002923, CLL-H-002924	5	2840, 3715, 17042, 13445, 23294	0.6574	1771	0.5093	1758	0	0	2	2
LTB	CLL-H-015973, CLL-H-015974, CLL-H-015975, CLL-H-015976, CLL-H-015977, CLL-H-015978	6	12597, 6644, 15323, 19216, 463, 20901	0.6569	1772	0.5187	1792	1	1	1	2
CACYBP	CLL-H-004156, CLL-H-004157, CLL-H-004158, CLL-H-004159, CLL-H-004160	5	3842, 20352, 2665, 21973, 11337	0.6567	1773	0.51	1761	0	0	2	2
LPIN1	CLL-H-015840, CLL-H-015841, CLL-H-015842, CLL-H-015843, CLL-H-015844, CLL-H-015845	6	7706, 20086, 20376, 15514, 11139, 871	0.6563	1774	0.5191	1793	0	1	1	2
KIF5B	CLL-H-015181, CLL-H-015182, CLL-H-015183, CLL-H-015184, CLL-H-015185	5	13582, 9844, 19830, 7052, 3255	0.6555	1775	0.5107	1763	0	0	1	3
C7ORF16	CLL-H-003954, CLL-H-003955, CLL-H-003956, CLL-H-003957, CLL-H-003958, CLL-H-003959	6	2567, 24861, 4682, 8094, 8883, 20140	0.6554	1776	0.5197	1795	0	0	2	4
CADM3	CLL-H-004171, CLL-H-004172, CLL-H-004173, CLL-H-004174, CLL-H-004175, CLL-H-004176	6	7132, 3002, 20373, 20859, 2174, 18302	0.6553	1777	0.5197	1794	0	0	2	3
ATP6V0B	CLL-H-002818, CLL-H-002819, CLL-H-002820, CLL-H-002821, CLL-H-002822	5	21934, 1104, 7896, 6536, 21684	0.655	1778	0.5111	1765	0	0	1	3
GRID2	CLL-H-012033, CLL-H-012034, CLL-H-012035, CLL-H-012036, CLL-H-012037, CLL-H-012038	6	9503, 18310, 5758, 8631, 21062, 8362	0.6544	1779	0.5199	1796	0	0	0	4
CENTD1	CLL-H-002181, CLL-H-002182, CLL-H-002183, CLL-H-002184, CLL-H-002185, CLL-H-002186	6	6550, 11533, 23912, 18107, 2846, 3121	0.6543	1780	0.52	1799	0	0	2	3
ATP6V0A4	CLL-H-002813, CLL-H-002814, CLL-H-002815, CLL-H-002816, CLL-H-002817	5	13889, 3138, 10741, 19852, 11717	0.6535	1781	0.5122	1768	0	0	1	1
MKI67	CLL-H-016911, CLL-H-016912, CLL-H-016913, CLL-H-016914, CLL-H-016915	5	632, 21995, 16238, 17666, 9357	0.6534	1782	0.5122	1767	0	1	1	2
PRMT6	CLL-H-021207, CLL-H-021208, CLL-H-021209, CLL-H-021210, CLL-H-021211, CLL-H-021212	6	23011, 5348, 9964, 15168, 15874, 460	0.6532	1783	0.5205	1801	1	1	1	3
CARS2	CLL-H-004413, CLL-H-004414, CLL-H-004415, CLL-H-004416, CLL-H-004417, CLL-H-004418	6	3021, 14143, 10290, 10902, 25230, 2534	0.6527	1784	0.5209	1804	0	0	2	2
IL5RA	CLL-H-014322, CLL-H-014323, CLL-H-014324, CLL-H-014325, CLL-H-014326, CLL-H-014327	6	17652, 20417, 5548, 11062, 18615, 10555	0.6523	1785	0.521	1805	0	0	0	1
B3GAT2	CLL-H-003059, CLL-H-003060, CLL-H-003061, CLL-H-003062, CLL-H-003063	5	6529, 15211, 16951, 6146, 19886	0.6504	1786	0.5137	1773	0	0	0	2
BBC3	CLL-H-003222, CLL-H-003223, CLL-H-003224, CLL-H-003225, CLL-H-003226, CLL-H-003227	6	18300, 6931, 20439, 11762, 6371, 9766	0.6501	1787	0.5219	1807	0	0	0	3
PRKY	CLL-H-021172, CLL-H-021173, CLL-H-021174, CLL-H-021175, CLL-H-021176	5	17448, 2085, 12909, 19894, 15565	0.6497	1789	0.5143	1775	0	0	1	1
GAS1	CLL-H-011023, CLL-H-011024, CLL-H-011025, CLL-H-011026, CLL-H-011027, CLL-H-011028	6	24395, 14368, 22028, 3219, 4129, 5616	0.6497	1788	0.5221	1809	0	0	2	3
GNAO1	CLL-H-011578, CLL-H-011579, CLL-H-011580, CLL-H-011581, CLL-H-011582	5	1603, 23039, 12624, 9105, 12137	0.6495	1790	0.5144	1777	0	0	1	2
ARPC1A	CLL-H-002361, CLL-H-002362, CLL-H-002363, CLL-H-002364, CLL-H-002365, CLL-H-002366	6	13606, 24832, 18859, 3323, 5760, 4790	0.6495	1791	0.5221	1811	0	0	2	3
SLK	CLL-H-023951, CLL-H-023952, CLL-H-023953, CLL-H-023954, CLL-H-023955	5	22966, 771, 8843, 14254, 10313	0.6494	1792	0.5144	1776	0	1	1	2
STX16	CLL-H-024791, CLL-H-024792, CLL-H-024793, CLL-H-024794, CLL-H-024795	5	5867, 19897, 12816, 16688, 3476	0.6494	1793	0.5144	1778	0	0	1	2
GRHPR	CLL-H-012006, CLL-H-012007, CLL-H-012008, CLL-H-012009, CLL-H-012010, CLL-H-012011	6	22382, 535, 14155, 7618, 10605, 16237	0.6491	1794	0.5225	1814	0	1	1	2
PPP1CA	CLL-H-020803, CLL-H-020804, CLL-H-020805, CLL-H-020806, CLL-H-020807	5	10472, 5824, 19904, 3423, 16182	0.6488	1795	0.5147	1779	0	0	1	2
SLC22A18	CLL-H-023761, CLL-H-023762, CLL-H-023763, CLL-H-023764, CLL-H-023765	5	21956, 12746, 6290, 12067, 4758	0.6485	1796	0.5148	1780	0	0	1	2
ITGAL	CLL-H-014713, CLL-H-014714, CLL-H-014715, CLL-H-014716, CLL-H-014717, CLL-H-014718	6	25057, 6145, 18365, 427, 21395, 6274	0.6481	1797	0.5232	1817	1	1	1	3
TAF1	CLL-H-025070, CLL-H-025071, CLL-H-025072, CLL-H-025073, CLL-H-025074, CLL-H-025075	6	12728, 17947, 18705, 4203, 20464, 3234	0.6477	1798	0.5235	1818	0	0	2	2
FOSB	CLL-H-010306, CLL-H-010307, CLL-H-010308, CLL-H-010309, CLL-H-010310, CLL-H-010311	6	22082, 14314, 22903, 333, 19472, 13195	0.6464	1799	0.5244	1820	1	1	1	1
SPRY2	CLL-H-024404, CLL-H-024405, CLL-H-024406, CLL-H-024407, CLL-H-024408, CLL-H-024409	6	20479, 3818, 4334, 9281, 12011, 16563	0.6462	1800	0.5244	1821	0	0	2	3
CAMK2D	CLL-H-004258, CLL-H-004259, CLL-H-004260, CLL-H-004261, CLL-H-004262, CLL-H-004263	6	2176, 10036, 4890, 22892, 17317, 9491	0.6458	1801	0.5245	1823	0	0	2	3
DTX3	CLL-H-008571, CLL-H-008572, CLL-H-008573, CLL-H-008574, CLL-H-008575, CLL-H-008576	6	17348, 22816, 304, 8819, 12989, 24709	0.6458	1802	0.5245	1822	1	1	1	2
SH3KBP1	CLL-H-023456, CLL-H-023457, CLL-H-023458, CLL-H-023459, CLL-H-023460, CLL-H-023461	6	6942, 9471, 20484, 17425, 3491, 17810	0.6457	1803	0.5246	1824	0	0	1	3
DDX51	CLL-H-007922, CLL-H-007923, CLL-H-007924, CLL-H-007925, CLL-H-007926	5	19939, 2236, 18342, 10662, 8103	0.6456	1804	0.5168	1786	0	0	1	2
LAMP2	CLL-H-015404, CLL-H-015405, CLL-H-015406, CLL-H-015407, CLL-H-015408, CLL-H-015409	6	5838, 14766, 15041, 24574, 1255, 6597	0.6452	1805	0.5247	1825	0	0	1	3
CBR1	CLL-H-004536, CLL-H-004538, CLL-H-004539, CLL-H-004540	4	10895, 21127, 5011, 5765	0.6449	1806	0.5123	1769	0	0	0	2
HOXD10	CLL-H-013093, CLL-H-013094, CLL-H-013095, CLL-H-013096, CLL-H-013097	5	4091, 13592, 15557, 671, 25863	0.6449	1807	0.5174	1787	0	1	2	2
ANGPT1	CLL-H-001765, CLL-H-001766, CLL-H-001767, CLL-H-001768, CLL-H-001769, CLL-H-001770	6	12627, 9676, 1803, 16917, 20495, 16648	0.6446	1808	0.5251	1827	0	0	1	2
DBT	CLL-H-007752, CLL-H-007753, CLL-H-007754, CLL-H-007755	4	18870, 6445, 13788, 19294	0.6445	1809	0.5126	1770	0	0	0	1
NCF1	CLL-H-017593, CLL-H-017594, CLL-H-017595, CLL-H-017596, CLL-H-017597	5	375, 4673, 21193, 25040, 13827	0.6439	1810	0.518	1790	1	1	2	2
NR2F1	CLL-H-018408, CLL-H-018409, CLL-H-018410, CLL-H-018411, CLL-H-018412	5	19960, 3827, 16704, 8814, 12012	0.6437	1811	0.518	1789	0	0	1	2
GPR68	CLL-H-011865, CLL-H-011866, CLL-H-011867, CLL-H-011868, CLL-H-011869	5	19036, 10324, 1311, 20961, 4845	0.6435	1812	0.5181	1791	0	0	2	2
RASGRF1	CLL-H-022193, CLL-H-022194, CLL-H-022195, CLL-H-022196, CLL-H-022197, CLL-H-022198	6	10066, 7493, 25191, 12396, 9599, 6434	0.6428	1813	0.5259	1833	0	0	0	3
GPX1	CLL-H-011932, CLL-H-011933, CLL-H-011934, CLL-H-011935, CLL-H-011936	5	19990, 8330, 6278, 12998, 15965	0.641	1814	0.5199	1797	0	0	0	2
MTA2	CLL-H-017189, CLL-H-017190, CLL-H-017191, CLL-H-017192, CLL-H-017193, CLL-H-017194	6	9872, 6315, 13087, 8949, 13131, 24302	0.6408	1815	0.5273	1840	0	0	0	3
GRB10	CLL-H-011981, CLL-H-011982, CLL-H-011983, CLL-H-011984, CLL-H-011985	5	24391, 13245, 10466, 4045, 2648	0.6406	1816	0.52	1798	0	0	2	2
BMP2	CLL-H-003572, CLL-H-003573, CLL-H-003574, CLL-H-003575, CLL-H-003576	5	11425, 3728, 20001, 5910, 16111	0.64	1817	0.5204	1800	0	0	1	2
ACE	CLL-H-000433, CLL-H-000434, CLL-H-000435, CLL-H-000436, CLL-H-000437, CLL-H-000438	6	23325, 15430, 13694, 9520, 3275, 2835	0.6399	1818	0.5279	1842	0	0	2	3
ACHE	CLL-H-000450, CLL-H-000451, CLL-H-000453, CLL-H-000454, CLL-H-000455	5	20006, 5609, 14960, 13219, 2963	0.6396	1819	0.5206	1802	0	0	1	2
DOK2	CLL-H-008421, CLL-H-008422, CLL-H-008423, CLL-H-008424, CLL-H-008425	5	18579, 20820, 760, 13650, 11739	0.6395	1820	0.5206	1803	0	1	1	1
FBXW2	CLL-H-009887, CLL-H-009888, CLL-H-009889, CLL-H-009890, CLL-H-009891, CLL-H-009892	6	20550, 17507, 903, 8134, 8867, 15544	0.6393	1821	0.5286	1846	0	1	1	3
SHC1	CLL-H-023473, CLL-H-023474, CLL-H-023475, CLL-H-023476, CLL-H-023477	5	20729, 8263, 6367, 12917, 10259	0.6384	1822	0.5212	1806	0	0	0	2
GRM4	CLL-H-012125, CLL-H-012126, CLL-H-012127, CLL-H-012128, CLL-H-012129, CLL-H-012130	6	8830, 13896, 14560, 20564, 1202, 19525	0.6379	1823	0.5294	1851	0	0	1	2
PLD1	CLL-H-020212, CLL-H-020213, CLL-H-020214, CLL-H-020215	4	20205, 11592, 7325, 2609	0.637	1824	0.5163	1782	0	0	1	2
LHCGR	CLL-H-015574, CLL-H-015575, CLL-H-015576, CLL-H-015577, CLL-H-015578	5	14045, 8013, 13401, 5364, 20037	0.6368	1825	0.522	1808	0	0	0	2
ATG2B	CLL-H-002564, CLL-H-002565, CLL-H-002566, CLL-H-002567, CLL-H-002568	5	2987, 12199, 12528, 13060, 21724	0.6366	1826	0.5221	1810	0	0	1	1
TNFSF18	CLL-H-025866, CLL-H-025867, CLL-H-025868, CLL-H-025869, CLL-H-025870	5	23736, 18538, 530, 17284, 6400	0.6359	1827	0.5225	1812	0	1	1	2
CEACAM1	CLL-H-005544, CLL-H-005545, CLL-H-005546, CLL-H-005547, CLL-H-005548	5	6859, 24744, 1495, 14761, 7803	0.6354	1828	0.5225	1815	0	0	1	3
GJA3	CLL-H-011388, CLL-H-011389, CLL-H-011390, CLL-H-011391, CLL-H-011392	5	9523, 15082, 12901, 5404, 20053	0.6353	1829	0.5225	1813	0	0	0	2
DNTT	CLL-H-008399, CLL-H-008400, CLL-H-008401, CLL-H-008402, CLL-H-008403	5	9909, 15239, 20059, 1151, 16188	0.6348	1830	0.5227	1816	0	0	1	2
FANCA	CLL-H-009761, CLL-H-009762, CLL-H-009763, CLL-H-009764, CLL-H-009765	5	12106, 13120, 4026, 21604, 6506	0.6335	1831	0.5242	1819	0	0	1	2
IL1RL1	CLL-H-014182, CLL-H-014183, CLL-H-014184, CLL-H-014185, CLL-H-014186, CLL-H-014187	6	11539, 14039, 20622, 18486, 5586, 4735	0.6322	1832	0.5319	1858	0	0	1	2
ECE2	CLL-H-008724, CLL-H-008725, CLL-H-008726, CLL-H-008727, CLL-H-008728	5	3513, 8894, 24480, 19267, 3112	0.632	1833	0.5251	1826	0	0	2	3
PTK2	CLL-H-021677, CLL-H-021678, CLL-H-021679, CLL-H-021680, CLL-H-021681, CLL-H-021682	6	22592, 15773, 4303, 16316, 13413, 601	0.6319	1834	0.532	1859	0	1	2	2
BMP5	CLL-H-003588, CLL-H-003589, CLL-H-003590, CLL-H-003591, CLL-H-003592, CLL-H-003593	6	14715, 10267, 6007, 3119, 18587, 20626	0.6318	1835	0.532	1860	0	0	1	2
PRKAR2A	CLL-H-021077, CLL-H-021078, CLL-H-021079, CLL-H-021080, CLL-H-021081	5	25342, 3498, 18863, 4680, 6789	0.6317	1836	0.5254	1829	0	0	2	3
PAFAH1B3	CLL-H-018989, CLL-H-018991, CLL-H-018992, CLL-H-018993, CLL-H-018994	5	5165, 14501, 21899, 1956, 8859	0.6315	1837	0.5254	1828	0	0	1	3
PRNP	CLL-H-021224, CLL-H-021225, CLL-H-021226, CLL-H-021227, CLL-H-021228	5	20096, 10708, 12306, 5620, 19716	0.6314	1838	0.5255	1831	0	0	0	1
UBE2J2	CLL-H-026527, CLL-H-026528, CLL-H-026529, CLL-H-026530, CLL-H-026531	5	18336, 14055, 20097, 4015, 12635	0.6314	1840	0.5255	1830	0	0	1	1
TRRAP	CLL-H-026232, CLL-H-026233, CLL-H-026234, CLL-H-026235, CLL-H-026236, CLL-H-026237	6	21377, 7847, 683, 4921, 19164, 11088	0.6314	1839	0.5322	1864	0	1	2	3
CSNK2B	CLL-H-007027, CLL-H-007028, CLL-H-007029, CLL-H-007030, CLL-H-007031, CLL-H-007032	6	15122, 2195, 17372, 20634, 12614, 9877	0.6311	1841	0.5322	1863	0	0	1	2
EHMT1	CLL-H-008917, CLL-H-008918, CLL-H-008919, CLL-H-008920, CLL-H-008921	5	11161, 3042, 13157, 20101, 16028	0.631	1842	0.5256	1832	0	0	1	1
MYCN	CLL-H-017376, CLL-H-017377, CLL-H-017378, CLL-H-017379, CLL-H-017380	5	23478, 10898, 12889, 893, 12266	0.6303	1843	0.526	1834	0	1	1	1
CAV1	CLL-H-004503, CLL-H-004504, CLL-H-004505, CLL-H-004506, CLL-H-004507, CLL-H-004508	6	12073, 9078, 12855, 15996, 622, 22376	0.6303	1844	0.5326	1866	0	1	1	2
NCK2	CLL-H-017613, CLL-H-017614, CLL-H-017615, CLL-H-017616, CLL-H-017617	5	24682, 6858, 5820, 4244, 19304	0.6302	1845	0.526	1835	0	0	1	3
HOXA11	CLL-H-013045, CLL-H-013046, CLL-H-013047, CLL-H-013048, CLL-H-013049	5	9152, 24875, 1246, 3969, 20721	0.6301	1846	0.5261	1837	0	0	2	3
TNIP3	CLL-H-025899, CLL-H-025900, CLL-H-025901, CLL-H-025902, CLL-H-025903	5	1298, 18620, 20113, 17870, 9183	0.6299	1847	0.5261	1836	0	0	1	2
IFNE1	CLL-H-013854, CLL-H-013855, CLL-H-013856, CLL-H-013857, CLL-H-013858	5	12235, 6190, 12838, 8705, 21573	0.6289	1848	0.5269	1838	0	0	0	2
DARS	CLL-H-007703, CLL-H-007704, CLL-H-007705, CLL-H-007706, CLL-H-007707	5	23969, 6058, 11726, 7366, 11098	0.6287	1849	0.5271	1839	0	0	0	2
ATG4A	CLL-H-002574, CLL-H-002575, CLL-H-002576, CLL-H-002577, CLL-H-002578, CLL-H-002579	6	6272, 1493, 18871, 5108, 14598, 25064	0.6284	1850	0.5336	1867	0	0	1	3
GRIN3A	CLL-H-012078, CLL-H-012079, CLL-H-012080, CLL-H-012081, CLL-H-012082, CLL-H-012083	6	8450, 6803, 1742, 20022, 20663, 11028	0.6282	1851	0.5339	1868	0	0	1	3
PDGFA	CLL-H-019385, CLL-H-019386, CLL-H-019387, CLL-H-019388, CLL-H-019389	5	12076, 4209, 20137, 7349, 18633	0.6277	1852	0.5276	1841	0	0	1	2
NSF	CLL-H-018523, CLL-H-018524, CLL-H-018525, CLL-H-018526, CLL-H-018527	5	11887, 24439, 11619, 5975, 3419	0.6262	1853	0.528	1843	0	0	1	2
GPR109B	CLL-H-011790, CLL-H-011791, CLL-H-011792, CLL-H-011793, CLL-H-011794, CLL-H-011795	6	1673, 20684, 4948, 14996, 19144, 11405	0.6262	1854	0.5349	1873	0	0	2	2
AVEN	CLL-H-002962, CLL-H-002963, CLL-H-002964, CLL-H-002965, CLL-H-002966	5	12005, 6811, 18797, 9777, 20167	0.625	1855	0.5285	1845	0	0	0	2
BCKDHB	CLL-H-003287, CLL-H-003288, CLL-H-003289, CLL-H-003290, CLL-H-003291	5	5522, 20169, 14607, 9990, 11466	0.6248	1856	0.5285	1844	0	0	0	2
PDE4C	CLL-H-019314, CLL-H-019315, CLL-H-019316, CLL-H-019317, CLL-H-019318, CLL-H-019319	6	3723, 6176, 5067, 22238, 22178, 12898	0.6241	1857	0.5363	1878	0	0	1	3
CDK5R1	CLL-H-005401, CLL-H-005402, CLL-H-005403, CLL-H-005404, CLL-H-005405	5	9026, 8729, 646, 25375, 13124	0.6239	1858	0.5287	1847	0	1	1	3
PDE4D	CLL-H-019320, CLL-H-019321, CLL-H-019322, CLL-H-019323, CLL-H-019324	5	4269, 8080, 10455, 15716, 20181	0.6238	1860	0.5287	1848	0	0	1	2
IBSP	CLL-H-013596, CLL-H-013597, CLL-H-013598, CLL-H-013599, CLL-H-013600, CLL-H-013601	6	9765, 11334, 2110, 11394, 14397, 22824	0.6238	1859	0.5367	1880	0	0	1	2
DCLRE1C	CLL-H-007783, CLL-H-007784, CLL-H-007785, CLL-H-007786, CLL-H-007787	5	6574, 13542, 21999, 7253, 7962	0.6234	1861	0.5287	1849	0	0	0	3
CBL	CLL-H-004520, CLL-H-004521, CLL-H-004522, CLL-H-004523, CLL-H-004524	5	23537, 18272, 4700, 18119, 672	0.6225	1862	0.5293	1850	0	1	2	2
LDHB	CLL-H-015507, CLL-H-015508, CLL-H-015509, CLL-H-015510, CLL-H-015511	5	19264, 21096, 16849, 1860, 4336	0.6207	1863	0.5302	1852	0	0	2	2
ANGPTL4	CLL-H-001787, CLL-H-001788, CLL-H-001789, CLL-H-001790, CLL-H-001791	5	16734, 24705, 547, 5080, 15864	0.6193	1864	0.5308	1853	0	1	1	2
MAPK8IP3	CLL-H-016435, CLL-H-016436, CLL-H-016437, CLL-H-016438, CLL-H-016439	5	10513, 5840, 18986, 22162, 759	0.6191	1865	0.5309	1854	0	1	1	2
TLR7	CLL-H-025671, CLL-H-025672, CLL-H-025673, CLL-H-025674, CLL-H-025675	5	3918, 25627, 14396, 1069, 18465	0.6183	1866	0.5312	1856	0	0	2	2
NPPA	CLL-H-018291, CLL-H-018292, CLL-H-018293, CLL-H-018294, CLL-H-018295	5	15572, 20242, 10210, 6317, 6776	0.6183	1867	0.5312	1855	0	0	0	2
ABCA4	CLL-H-000131, CLL-H-000132, CLL-H-000133, CLL-H-000134, CLL-H-000135	5	21253, 815, 10052, 21578, 9849	0.6178	1868	0.5314	1857	0	1	1	2
CCND2	CLL-H-004740, CLL-H-004741, CLL-H-004742, CLL-H-004743, CLL-H-004744, CLL-H-004745	6	18140, 1845, 11388, 20771, 9095, 16546	0.6177	1869	0.5397	1888	0	0	1	2
VTN	CLL-H-027009, CLL-H-027010, CLL-H-027011, CLL-H-027012, CLL-H-027013	5	13044, 4473, 21462, 14301, 3328	0.6171	1870	0.532	1861	0	0	2	2
DLL1	CLL-H-008239, CLL-H-008240, CLL-H-008241, CLL-H-008242, CLL-H-008243	5	4446, 9857, 16387, 5145, 20257	0.6169	1871	0.5321	1862	0	0	1	3
RAD23A	CLL-H-022002, CLL-H-022003, CLL-H-022004, CLL-H-022005, CLL-H-022006, CLL-H-022007	6	9260, 17211, 2915, 15408, 21143, 3533	0.6161	1872	0.5405	1893	0	0	2	3
METTL2B	CLL-H-016794, CLL-H-016795, CLL-H-016796, CLL-H-016797, CLL-H-016798	5	18092, 4245, 12870, 3451, 21137	0.616	1873	0.5323	1865	0	0	2	2
PARD3	CLL-H-019086, CLL-H-019087, CLL-H-019088, CLL-H-019089, CLL-H-019090, CLL-H-019091	6	445, 13484, 6309, 13904, 25308, 16604	0.6151	1874	0.541	1896	1	1	1	2
LY6E	CLL-H-016028, CLL-H-016029, CLL-H-016030, CLL-H-016031, CLL-H-016032, CLL-H-016033	6	25126, 8776, 3426, 6073, 15525, 9302	0.6128	1875	0.5421	1900	0	0	1	4
STX18	CLL-H-024802, CLL-H-024803, CLL-H-024804, CLL-H-024805, CLL-H-024806	5	11469, 24110, 3681, 12249, 5713	0.6121	1876	0.5341	1869	0	0	1	2
IL23A	CLL-H-014228, CLL-H-014229, CLL-H-014230, CLL-H-014231, CLL-H-014232, CLL-H-014233	6	22380, 2902, 17477, 11798, 19471, 3198	0.612	1877	0.5429	1906	0	0	2	2
TFAP2B	CLL-H-025363, CLL-H-025364, CLL-H-025365, CLL-H-025366, CLL-H-025367	5	24091, 2781, 10688, 12267, 7010	0.6118	1878	0.5343	1870	0	0	1	2
F11	CLL-H-009590, CLL-H-009591, CLL-H-009592, CLL-H-009593, CLL-H-009594	5	11669, 20319, 4774, 4706, 19985	0.6113	1879	0.5346	1871	0	0	2	2
CLDN18	CLL-H-006163, CLL-H-006164, CLL-H-006165, CLL-H-006166, CLL-H-006167	5	8312, 6784, 23622, 12386, 4882	0.6113	1880	0.5346	1872	0	0	1	3
SPN	CLL-H-024367, CLL-H-024368, CLL-H-024369, CLL-H-024370, CLL-H-024371	5	21832, 8561, 5456, 16808, 2875	0.6096	1881	0.535	1874	0	0	1	3
ITGB1BP3	CLL-H-014740, CLL-H-014741, CLL-H-014742, CLL-H-014743, CLL-H-014744	5	796, 21004, 8638, 21704, 7824	0.6095	1882	0.535	1875	0	1	1	3
MTHFS	CLL-H-017231, CLL-H-017232, CLL-H-017233, CLL-H-017234, CLL-H-017235, CLL-H-017236	6	12057, 13604, 14756, 11342, 3428, 22145	0.6091	1883	0.5447	1910	0	0	1	1
CD34	CLL-H-004991, CLL-H-004992, CLL-H-004993, CLL-H-004994, CLL-H-004995, CLL-H-004996	6	4042, 17411, 12837, 1189, 13287, 22983	0.609	1884	0.5448	1911	0	0	2	2
AKT1S1	CLL-H-001343, CLL-H-001344, CLL-H-001345, CLL-H-001346, CLL-H-001347	5	19772, 2716, 5531, 12619, 20348	0.6087	1885	0.5353	1876	0	0	1	2
SNX6	CLL-H-024196, CLL-H-024197, CLL-H-024198, CLL-H-024199, CLL-H-024200	5	12023, 6975, 22541, 15463, 879	0.6082	1886	0.5354	1877	0	1	1	2
KCNH7	CLL-H-014987, CLL-H-014988, CLL-H-014989, CLL-H-014990, CLL-H-014991, CLL-H-014992	6	5950, 2359, 6988, 20103, 11321, 21780	0.6075	1887	0.5457	1913	0	0	1	3
CHRNA3	CLL-H-005871, CLL-H-005872, CLL-H-005873, CLL-H-005874, CLL-H-005875, CLL-H-005876	6	9656, 9829, 16024, 23358, 3067, 9495	0.6073	1888	0.5458	1916	0	0	1	4
CHST3	CLL-H-005972, CLL-H-005973, CLL-H-005974, CLL-H-005975, CLL-H-005976, CLL-H-005977	6	13551, 3555, 12484, 8986, 14881, 21890	0.6072	1889	0.5458	1915	0	0	1	2
ACYP1	CLL-H-000736, CLL-H-000737, CLL-H-000738, CLL-H-000739, CLL-H-000740	5	15432, 20379, 11063, 6610, 14058	0.6059	1890	0.5366	1879	0	0	0	1
PIK3R2	CLL-H-019946, CLL-H-019947, CLL-H-019948, CLL-H-019949, CLL-H-019950	5	9342, 5915, 15868, 20392, 17123	0.6047	1891	0.5371	1881	0	0	0	2
HES6	CLL-H-012688, CLL-H-012689, CLL-H-012690, CLL-H-012691, CLL-H-012692	5	6681, 3296, 17446, 20396, 13700	0.6044	1892	0.5375	1882	0	0	1	2
CPSF4	CLL-H-006737, CLL-H-006738, CLL-H-006739, CLL-H-006740, CLL-H-006741	5	4802, 15163, 16451, 606, 25095	0.604	1893	0.5377	1883	0	1	2	2
EPO	CLL-H-009364, CLL-H-009365, CLL-H-009366, CLL-H-009367, CLL-H-009368	5	11270, 20400, 3680, 13792, 10269	0.604	1894	0.5377	1884	0	0	1	1
MGAT4A	CLL-H-016837, CLL-H-016838, CLL-H-016839, CLL-H-016840, CLL-H-016841	5	5656, 12400, 591, 24787, 20275	0.6028	1895	0.5382	1885	0	1	1	2
P2RY1	CLL-H-018912, CLL-H-018913, CLL-H-018914, CLL-H-018915, CLL-H-018916, CLL-H-018917	6	18490, 20925, 9270, 12995, 16375, 3870	0.6026	1896	0.5478	1925	0	0	1	2
TSPAN7	CLL-H-026270, CLL-H-026271, CLL-H-026272, CLL-H-026273, CLL-H-026274, CLL-H-026275	6	2568, 17303, 20931, 4378, 14466, 14854	0.602	1897	0.548	1929	0	0	2	2
GPX2	CLL-H-011937, CLL-H-011938, CLL-H-011939, CLL-H-011940, CLL-H-011941	5	20432, 18251, 14764, 5272, 5327	0.6011	1898	0.539	1886	0	0	0	2
IL17RB	CLL-H-014111, CLL-H-014112, CLL-H-014113, CLL-H-014114, CLL-H-014115, CLL-H-014116	6	2594, 9215, 14841, 8261, 22487, 14889	0.6009	1899	0.5483	1930	0	0	1	3
CFTR	CLL-H-005725, CLL-H-005726, CLL-H-005727, CLL-H-005728, CLL-H-005729	5	9365, 22226, 15461, 4071, 4374	0.6008	1900	0.5392	1887	0	0	2	3
GIT1	CLL-H-011378, CLL-H-011379, CLL-H-011380, CLL-H-011381, CLL-H-011382	5	21364, 15010, 16126, 13006, 933	0.5995	1901	0.54	1891	0	1	1	1
EPOR	CLL-H-009369, CLL-H-009370, CLL-H-009371, CLL-H-009372, CLL-H-009373, CLL-H-009374	6	13239, 4825, 7957, 14986, 5803, 21991	0.5995	1902	0.5487	1931	0	0	1	3
STX4	CLL-H-024828, CLL-H-024829, CLL-H-024830, CLL-H-024831, CLL-H-024832	5	14912, 2929, 13503, 24450, 4066	0.5992	1903	0.54	1890	0	0	2	2
GALE	CLL-H-010837, CLL-H-010838, CLL-H-010839, CLL-H-010840, CLL-H-010841	5	17859, 2267, 7091, 20461, 12018	0.5985	1904	0.5403	1892	0	0	1	2
MAP1LC3B	CLL-H-016222, CLL-H-016223, CLL-H-016224, CLL-H-016225, CLL-H-016226	5	2120, 16788, 22052, 4275, 19822	0.5977	1905	0.5405	1894	0	0	2	2
PECAM1	CLL-H-019481, CLL-H-019482, CLL-H-019483, CLL-H-019484, CLL-H-019485	5	4503, 18987, 11367, 11601, 20472	0.5975	1907	0.5406	1895	0	0	1	1
ITGA1	CLL-H-014664, CLL-H-014665, CLL-H-014666, CLL-H-014667, CLL-H-014668, CLL-H-014669	6	8393, 4118, 5520, 20977, 15103, 18018	0.5975	1906	0.5494	1933	0	0	1	3
DNMT3A	CLL-H-008381, CLL-H-008382, CLL-H-008383, CLL-H-008384, CLL-H-008385, CLL-H-008386	6	14697, 9626, 7103, 5961, 24310, 7885	0.5973	1908	0.5495	1934	0	0	0	4
ACTN2	CLL-H-000664, CLL-H-000665, CLL-H-000666, CLL-H-000667, CLL-H-000668, CLL-H-000669	6	11568, 6003, 587, 16542, 21042, 21486	0.5966	1909	0.5501	1936	0	1	1	2
F2R	CLL-H-009616, CLL-H-009617, CLL-H-009618, CLL-H-009619, CLL-H-009620, CLL-H-009621	6	18889, 21231, 3909, 10870, 2800, 7676	0.5957	1910	0.5504	1938	0	0	2	3
TTR	CLL-H-026291, CLL-H-026292, CLL-H-026293, CLL-H-026294, CLL-H-026295, CLL-H-026296	6	8008, 483, 7860, 24756, 15609, 21430	0.5952	1911	0.5508	1942	1	1	1	3
SMURF2	CLL-H-024084, CLL-H-024085, CLL-H-024086, CLL-H-024087, CLL-H-024088	5	3943, 20285, 15749, 3517, 21965	0.5947	1912	0.5417	1897	0	0	2	2
RANBP9	CLL-H-022124, CLL-H-022125, CLL-H-022126, CLL-H-022127, CLL-H-022128	5	3782, 8156, 12209, 9991, 24099	0.5946	1913	0.5418	1898	0	0	1	3
HAL	CLL-H-012484, CLL-H-012485, CLL-H-012486, CLL-H-012487, CLL-H-012488, CLL-H-012489	6	3633, 14348, 3506, 7035, 16264, 23111	0.5945	1914	0.5514	1944	0	0	2	3
ESR1	CLL-H-009484, CLL-H-009485, CLL-H-009486, CLL-H-009487, CLL-H-009488	5	865, 23838, 10928, 13140, 16752	0.5938	1915	0.5422	1903	0	1	1	1
BRAF	CLL-H-003669, CLL-H-003670, CLL-H-003671, CLL-H-003672, CLL-H-003673	5	12996, 15159, 20515, 6022, 5601	0.5936	1916	0.5422	1902	0	0	0	2
HTR1E	CLL-H-013463, CLL-H-013464, CLL-H-013465, CLL-H-013467, CLL-H-013468	5	18998, 7961, 20517, 4778, 11310	0.5934	1917	0.5422	1901	0	0	1	2
APOB	CLL-H-002047, CLL-H-002048, CLL-H-002049, CLL-H-002050, CLL-H-002051	5	3942, 20519, 15564, 11096, 6801	0.5932	1918	0.5423	1904	0	0	1	2
ABLIM1	CLL-H-000304, CLL-H-000305, CLL-H-000306, CLL-H-000307, CLL-H-000308	5	6053, 8925, 22562, 15291, 1881	0.593	1919	0.5424	1905	0	0	1	3
B4GALT6	CLL-H-003135, CLL-H-003136, CLL-H-003137, CLL-H-003138, CLL-H-003139, CLL-H-003140	6	2614, 14424, 15272, 21516, 9722, 8741	0.591	1920	0.5521	1947	0	0	1	3
EDG1	CLL-H-022961, CLL-H-022962, CLL-H-022963, CLL-H-022964, CLL-H-022965	5	4665, 12609, 19815, 2137, 21577	0.5904	1921	0.5434	1907	0	0	2	2
PIK3R1	CLL-H-019940, CLL-H-019941, CLL-H-019942, CLL-H-019943, CLL-H-019944, CLL-H-019945	6	21058, 2462, 15677, 8969, 14525, 6031	0.5896	1922	0.5528	1948	0	0	1	3
TF	CLL-H-025346, CLL-H-025347, CLL-H-025348, CLL-H-025349, CLL-H-025350, CLL-H-025351	6	21059, 12212, 6571, 8189, 3911, 20078	0.5895	1923	0.5528	1949	0	0	1	3
PRKAA2	CLL-H-021026, CLL-H-021027, CLL-H-021028, CLL-H-021029, CLL-H-021030	5	9792, 20562, 11846, 2728, 15068	0.5894	1924	0.544	1908	0	0	1	2
CNPY4	CLL-H-006342, CLL-H-006343, CLL-H-006344, CLL-H-006345, CLL-H-006346, CLL-H-006347	6	22452, 3097, 14732, 18721, 20543, 3027	0.5887	1925	0.5534	1951	0	0	2	2
FANCC	CLL-H-009771, CLL-H-009772, CLL-H-009773, CLL-H-009774, CLL-H-009775	5	11973, 20573, 19542, 4603, 12827	0.5884	1926	0.5444	1909	0	0	1	1
MAL	CLL-H-016143, CLL-H-016144, CLL-H-016145, CLL-H-016146, CLL-H-016147, CLL-H-016148	6	13220, 7699, 23015, 12709, 5292, 14585	0.5875	1927	0.5535	1952	0	0	0	2
FOXO1	CLL-H-010379, CLL-H-010380, CLL-H-010381, CLL-H-010382, CLL-H-010383	5	3214, 20342, 13988, 4123, 22366	0.5865	1928	0.5452	1912	0	0	2	2
GABRD	CLL-H-010768, CLL-H-010769, CLL-H-010770, CLL-H-010771, CLL-H-010772	5	22306, 978, 16957, 11842, 13614	0.5861	1929	0.5457	1914	0	1	1	1
UBE2D3	CLL-H-026476, CLL-H-026477, CLL-H-026478, CLL-H-026479, CLL-H-026480	5	2401, 20605, 6125, 11822, 19184	0.5855	1930	0.5462	1917	0	0	1	2
LMX1B	CLL-H-015712, CLL-H-015713, CLL-H-015714, CLL-H-015715, CLL-H-015716, CLL-H-015717	6	14233, 25315, 17845, 2458, 4162, 6464	0.5849	1931	0.5542	1956	0	0	2	3
SPCS1	CLL-H-024340, CLL-H-024341, CLL-H-024342, CLL-H-024343, CLL-H-024344	5	4560, 19833, 15414, 20616, 9729	0.5845	1932	0.5464	1918	0	0	1	2
CD3D	CLL-H-005013, CLL-H-005014, CLL-H-005015, CLL-H-005016, CLL-H-005017	5	10702, 11540, 12892, 3512, 23068	0.5839	1933	0.5465	1921	0	0	1	1
ACAT1	CLL-H-000394, CLL-H-000395, CLL-H-000396, CLL-H-000397, CLL-H-000398, CLL-H-000399	6	5274, 599, 14645, 9410, 24005, 18637	0.5838	1934	0.5544	1958	0	1	1	3
SNX13	CLL-H-024179, CLL-H-024180, CLL-H-024181, CLL-H-024182, CLL-H-024183	5	22296, 13303, 10874, 3337, 8619	0.5834	1935	0.5465	1919	0	0	1	2
UGDH	CLL-H-026619, CLL-H-026620, CLL-H-026621, CLL-H-026622, CLL-H-026623	5	12588, 22257, 6991, 13418, 4151	0.5833	1936	0.5465	1920	0	0	1	2
KCNA7	CLL-H-014948, CLL-H-014949, CLL-H-014950, CLL-H-014951, CLL-H-014952, CLL-H-014953	6	11024, 16646, 568, 24251, 20652, 7415	0.5825	1937	0.5546	1959	0	1	1	2
HTR3D	CLL-H-013506, CLL-H-013507, CLL-H-013508, CLL-H-013509, CLL-H-013510	5	4740, 2189, 10407, 18319, 23012	0.5824	1939	0.5468	1922	0	0	2	2
SIN3A	CLL-H-023550, CLL-H-023551, CLL-H-023552, CLL-H-023553, CLL-H-023554, CLL-H-023555	6	1805, 10495, 5692, 14229, 21368, 15636	0.5824	1938	0.5546	1960	0	0	1	2
FMN2	CLL-H-010230, CLL-H-010231, CLL-H-010232, CLL-H-010233, CLL-H-010234	5	4953, 20646, 10044, 13073, 15697	0.5818	1940	0.5472	1924	0	0	1	1
RIPK1	CLL-H-022575, CLL-H-022576, CLL-H-022577, CLL-H-022578, CLL-H-022579	5	6967, 20468, 20650, 3073, 12845	0.5814	1941	0.5472	1923	0	0	1	2
ARHGDIB	CLL-H-002291, CLL-H-002292, CLL-H-002293, CLL-H-002294	4	1470, 22315, 12667, 13721	0.5807	1942	0.5398	1889	0	0	1	1
GPX7	CLL-H-011963, CLL-H-011964, CLL-H-011965, CLL-H-011966, CLL-H-011967	5	8321, 12316, 17699, 20670, 2081	0.5796	1943	0.5478	1926	0	0	1	2
THBS2	CLL-H-025510, CLL-H-025511, CLL-H-025512, CLL-H-025513, CLL-H-025514	5	1123, 20986, 14954, 14683, 11231	0.5793	1944	0.548	1927	0	0	1	1
RBPJL	CLL-H-022287, CLL-H-022288, CLL-H-022289, CLL-H-022290, CLL-H-022291	5	3410, 14539, 20687, 19292, 12165	0.5781	1945	0.5487	1932	0	0	1	1
MPI	CLL-H-017059, CLL-H-017060, CLL-H-017061, CLL-H-017062, CLL-H-017063, CLL-H-017064	6	1395, 21198, 6754, 13910, 16275, 11985	0.5759	1946	0.5566	1963	0	0	1	2
TACR1	CLL-H-025052, CLL-H-025053, CLL-H-025054, CLL-H-025055, CLL-H-025056, CLL-H-025057	6	15316, 18145, 4012, 21352, 17037, 1540	0.5759	1947	0.5566	1964	0	0	2	2
WNT10B	CLL-H-027141, CLL-H-027142, CLL-H-027143, CLL-H-027144, CLL-H-027145, CLL-H-027146	6	19724, 5741, 1098, 24806, 15556, 6847	0.5756	1948	0.5568	1968	0	0	1	3
EME1	CLL-H-009154, CLL-H-009155, CLL-H-009156, CLL-H-009157, CLL-H-009158, CLL-H-009159	6	21568, 10944, 4145, 1362, 10913, 22762	0.5756	1949	0.5568	1967	0	0	2	2
AGPAT1	CLL-H-001072, CLL-H-001073, CLL-H-001074, CLL-H-001075, CLL-H-001076, CLL-H-001077	6	14275, 4518, 24188, 11336, 3934, 10892	0.5756	1950	0.5569	1969	0	0	2	2
ARHGAP4	CLL-H-002271, CLL-H-002272, CLL-H-002273, CLL-H-002274, CLL-H-002275	5	20715, 2291, 20308, 10145, 6505	0.5755	1951	0.5495	1935	0	0	1	2
CYP2J2	CLL-H-007503, CLL-H-007504, CLL-H-007505, CLL-H-007506, CLL-H-007507, CLL-H-007508	6	3764, 11775, 3086, 25297, 6675, 16887	0.5754	1952	0.5569	1970	0	0	2	3
UGT1A10	CLL-H-026634, CLL-H-026635, CLL-H-026636, CLL-H-026637, CLL-H-026638	5	4713, 21773, 2404, 19787, 12497	0.5733	1953	0.5503	1937	0	0	2	2
HOXB4	CLL-H-013070, CLL-H-013071, CLL-H-013072, CLL-H-013073, CLL-H-013074	5	10048, 15210, 20750, 8386, 6208	0.5724	1954	0.5505	1939	0	0	0	2
ALLC	CLL-H-001573, CLL-H-001574, CLL-H-001575, CLL-H-001576, CLL-H-001577	5	20751, 12168, 19413, 5590, 9383	0.5723	1955	0.5506	1941	0	0	0	2
RBPJ	CLL-H-022282, CLL-H-022283, CLL-H-022284, CLL-H-022285, CLL-H-022286	5	14618, 14219, 25120, 2758, 4110	0.5722	1956	0.5506	1940	0	0	2	2
SMAD1	CLL-H-023962, CLL-H-023963, CLL-H-023964, CLL-H-023965, CLL-H-023966	5	3271, 4235, 19512, 12321, 23379	0.5715	1957	0.5509	1943	0	0	2	2
NFATC3	CLL-H-017962, CLL-H-017963, CLL-H-017964, CLL-H-017965, CLL-H-017966, CLL-H-017967	6	18626, 4941, 21249, 10076, 14832, 9516	0.5709	1958	0.5586	1975	0	0	1	2
RAB11A	CLL-H-021880, CLL-H-021881, CLL-H-021882, CLL-H-021883, CLL-H-021884	5	1000, 16927, 17293, 21940, 9091	0.5706	1959	0.5514	1945	0	1	1	2
IRS1	CLL-H-014608, CLL-H-014609, CLL-H-014610, CLL-H-014611, CLL-H-014612, CLL-H-014613	6	2072, 21548, 10657, 10544, 4631, 20902	0.5702	1960	0.5588	1976	0	0	2	2
MAN1A1	CLL-H-016165, CLL-H-016166, CLL-H-016167, CLL-H-016168, CLL-H-016169, CLL-H-016170	6	12738, 1232, 7654, 5491, 21650, 20726	0.5699	1961	0.5589	1977	0	0	1	3
CLDN10	CLL-H-006129, CLL-H-006130, CLL-H-006131, CLL-H-006132, CLL-H-006133	5	922, 12169, 22251, 14132, 21018	0.5697	1962	0.5519	1946	0	1	1	1
CXCL9	CLL-H-007302, CLL-H-007303, CLL-H-007304, CLL-H-007305, CLL-H-007306, CLL-H-007307	6	11214, 24403, 9806, 3458, 8107, 14035	0.5686	1963	0.5594	1979	0	0	1	3
NDUFB11	CLL-H-017757, CLL-H-017758, CLL-H-017759, CLL-H-017760, CLL-H-017761	5	2135, 15017, 5279, 19694, 20819	0.5662	1964	0.5533	1950	0	0	1	2
ASMT	CLL-H-002470, CLL-H-002471, CLL-H-002472, CLL-H-002473, CLL-H-002474, CLL-H-002475	6	4722, 17087, 17124, 6680, 6665, 22068	0.5655	1965	0.5605	1982	0	0	1	3
PC	CLL-H-019177, CLL-H-019178, CLL-H-019179, CLL-H-019180, CLL-H-019181	5	12078, 4178, 24522, 3489, 16831	0.5646	1966	0.5539	1953	0	0	2	2
ABCA10	CLL-H-000103, CLL-H-000104, CLL-H-000105, CLL-H-000106, CLL-H-000107	5	5809, 14375, 16303, 20843, 3674	0.564	1967	0.5542	1955	0	0	1	2
ATP6V1E2	CLL-H-002881, CLL-H-002882, CLL-H-002883, CLL-H-002884, CLL-H-002885	5	2099, 4670, 19278, 11520, 23646	0.5639	1968	0.5542	1957	0	0	2	2
GTF2F1	CLL-H-012314, CLL-H-012315, CLL-H-012316, CLL-H-012317, CLL-H-012318, CLL-H-012319	6	14812, 623, 8836, 21688, 24281, 7551	0.5636	1969	0.561	1986	0	1	1	3
DBH	CLL-H-007734, CLL-H-007735, CLL-H-007736, CLL-H-007737, CLL-H-007738	5	16898, 20848, 6150, 5209, 12594	0.5635	1970	0.5542	1954	0	0	0	2
FGF7	CLL-H-010070, CLL-H-010071, CLL-H-010072, CLL-H-010073, CLL-H-010074, CLL-H-010075	6	15118, 11714, 6830, 9848, 4248, 22308	0.5622	1971	0.5612	1987	0	0	1	3
NFYA	CLL-H-018028, CLL-H-018029, CLL-H-018030, CLL-H-018031, CLL-H-018032, CLL-H-018033	6	13317, 15887, 3796, 18606, 5583, 21340	0.562	1972	0.5612	1988	0	0	1	2
KCNJ3	CLL-H-015014, CLL-H-015015, CLL-H-015016, CLL-H-015017, CLL-H-015018, CLL-H-015019	6	11193, 21347, 17102, 3336, 20187, 7767	0.5613	1973	0.5613	1989	0	0	1	2
CYP19A1	CLL-H-007393, CLL-H-007394, CLL-H-007395, CLL-H-007396, CLL-H-007397, CLL-H-007398	6	5441, 16881, 7812, 2151, 21831, 12014	0.5587	1974	0.5626	1997	0	0	1	3
KDELR1	CLL-H-015109, CLL-H-015110, CLL-H-015111, CLL-H-015112, CLL-H-015113, CLL-H-015114	6	12657, 21055, 5306, 7444, 15315, 21381	0.558	1975	0.563	1999	0	0	0	2
RDH13	CLL-H-022341, CLL-H-022342, CLL-H-022343, CLL-H-022344, CLL-H-022345	5	13933, 1119, 12280, 7114, 23201	0.5578	1976	0.5556	1961	0	0	1	2
ADFP	CLL-H-020248, CLL-H-020249, CLL-H-020250, CLL-H-020251, CLL-H-020252	5	13635, 1141, 21526, 6104, 15415	0.5564	1977	0.5563	1962	0	0	1	2
HCCS	CLL-H-012557, CLL-H-012558, CLL-H-012559, CLL-H-012560, CLL-H-012561	5	13821, 5278, 1592, 21602, 18559	0.5559	1978	0.5566	1965	0	0	1	2
TPK1	CLL-H-026030, CLL-H-026031, CLL-H-026032, CLL-H-026033, CLL-H-026034	5	11593, 13603, 12284, 3454, 22432	0.5558	1980	0.5567	1966	0	0	1	1
XRCC1	CLL-H-027299, CLL-H-027300, CLL-H-027301, CLL-H-027302, CLL-H-027303, CLL-H-027304	6	12217, 16381, 2133, 21404, 4258, 18010	0.5558	1979	0.5638	2004	0	0	2	2
CD1E	CLL-H-004899, CLL-H-004901, CLL-H-004902, CLL-H-004903	4	4028, 10832, 5842, 24071	0.5553	1981	0.548	1928	0	0	1	2
NR1H3	CLL-H-018374, CLL-H-018375, CLL-H-018376, CLL-H-018377, CLL-H-018378, CLL-H-018379	6	15473, 779, 4166, 23941, 20529, 17187	0.5549	1982	0.5642	2006	0	1	2	2
UBE2L3	CLL-H-026532, CLL-H-026533, CLL-H-026534, CLL-H-026535, CLL-H-026536	5	10903, 2598, 19227, 13041, 20956	0.5538	1983	0.5577	1971	0	0	1	1
AKAP4	CLL-H-001257, CLL-H-001258, CLL-H-001259, CLL-H-001260, CLL-H-001261, CLL-H-001262	6	630, 15011, 12167, 21802, 4384, 24286	0.5524	1984	0.5649	2009	0	1	2	2
STEAP3	CLL-H-024718, CLL-H-024719, CLL-H-024720, CLL-H-024721, CLL-H-024722	5	24752, 17747, 15305, 858, 6971	0.5523	1985	0.5584	1973	0	1	1	2
FAU	CLL-H-009849, CLL-H-009850, CLL-H-009851, CLL-H-009852, CLL-H-009853	5	1542, 20973, 5530, 18414, 14116	0.5523	1986	0.5584	1972	0	0	1	2
SHISA5	CLL-H-023505, CLL-H-023506, CLL-H-023507, CLL-H-023508, CLL-H-023509, CLL-H-023510	6	3306, 21447, 19123, 11776, 8660, 5115	0.5516	1987	0.5651	2011	0	0	1	3
PRC1	CLL-H-020951, CLL-H-020952, CLL-H-020953, CLL-H-020954, CLL-H-020955	5	20983, 11397, 3293, 18966, 6004	0.5514	1988	0.5585	1974	0	0	1	2
ADM	CLL-H-000924, CLL-H-000925, CLL-H-000926, CLL-H-000927, CLL-H-000928, CLL-H-000929	6	17884, 14872, 2592, 21452, 9831, 11558	0.5511	1989	0.5653	2012	0	0	1	2
LRPAP1	CLL-H-015908, CLL-H-015909, CLL-H-015910, CLL-H-015911, CLL-H-015912, CLL-H-015913	6	19185, 23259, 13309, 4814, 4490, 6925	0.5496	1990	0.5658	2018	0	0	2	3
TAF12	CLL-H-025082, CLL-H-025083, CLL-H-025084, CLL-H-025085, CLL-H-025086, CLL-H-025087	6	3797, 15643, 9024, 9034, 22165, 10774	0.5493	1991	0.5658	2017	0	0	1	3
CHIA	CLL-H-005783, CLL-H-005784, CLL-H-005785, CLL-H-005786, CLL-H-005787	5	3023, 12469, 8793, 21712, 14064	0.5488	1992	0.5591	1978	0	0	1	2
CA5A	CLL-H-004039, CLL-H-004040, CLL-H-004041, CLL-H-004042, CLL-H-004043, CLL-H-004044	6	6865, 5180, 20614, 3316, 23797, 12323	0.548	1993	0.5661	2020	0	0	1	3
ST6GALNAC6	CLL-H-024643, CLL-H-024644, CLL-H-024645, CLL-H-024646, CLL-H-024647	5	17492, 10388, 983, 12453, 24975	0.5466	1994	0.5599	1980	0	1	1	1
TRAF3IP1	CLL-H-026078, CLL-H-026079, CLL-H-026080, CLL-H-026081, CLL-H-026082, CLL-H-026083	6	22139, 861, 12665, 8576, 8744, 21280	0.5464	1995	0.5666	2023	0	1	1	3
NDUFB8	CLL-H-017787, CLL-H-017788, CLL-H-017789, CLL-H-017790, CLL-H-017791	5	2447, 14407, 21048, 14604, 10682	0.5455	1996	0.56	1981	0	0	1	1
ABO	CLL-H-000319, CLL-H-000320, CLL-H-000321, CLL-H-000322, CLL-H-000323	5	5481, 4505, 11104, 22420, 13802	0.5449	1997	0.5605	1983	0	0	1	2
IL17RA	CLL-H-014106, CLL-H-014107, CLL-H-014108, CLL-H-014109, CLL-H-014110	5	984, 5464, 19719, 17148, 21444	0.5449	1998	0.5605	1984	0	1	1	2
CTGF	CLL-H-007097, CLL-H-007098, CLL-H-007099, CLL-H-007100, CLL-H-007101	5	13527, 16829, 1425, 13072, 21065	0.5439	1999	0.5607	1985	0	0	1	1
[truncated: 3,043 more rows]

## Sheet: Legend
Dataset EV1: Gene list with respect to FUS-DDIT3-selective essentiality obtained from the RNAi screen conducted in SCP-1 cells.
